# Supplementary material for: Consensus analysis via weighted gene co-expression network analysis (WGCNA) reveals genes participating in early phase of acute respiratory distress syndrome (ARDS) induced by sepsis
Source: Bioengineered. 2021 Apr 5;12(1):1161–72. doi: 10.1080/21655979.2021.1909961 (PMC8806251; doi:10.1080/21655979.2021.1909961)
Supplement: Supplemental Material [file KBIE_A_1909961_SM5364.csv]

EnsemblID	GeneSymbol	EntrezID	Biotype	ModuleLabel	ModuleColor	GS.set1.Sample	GS.set2.Sample	p.GS.set1.Sample	p.GS.set2.Sample	Z.GS.meta.Sample	p.GS.metaSample	GS.set1.Group	GS.set2.Group	p.GS.set1.Group	p.GS.set2.Group	Z.GS.meta.Group	p.GS.metaGroup	kME.set1.ME1	kME.set2.ME1	p.kME.set1.ME1	p.kME.set2.ME1	Z.kME.meta.ME1	p.kME.metaME1	kME.set1.ME3	kME.set2.ME3	p.kME.set1.ME3	p.kME.set2.ME3	Z.kME.meta.ME3	p.kME.metaME3	kME.set1.ME4	kME.set2.ME4	p.kME.set1.ME4	p.kME.set2.ME4	Z.kME.meta.ME4	p.kME.metaME4	kME.set1.ME5	kME.set2.ME5	p.kME.set1.ME5	p.kME.set2.ME5	Z.kME.meta.ME5	p.kME.metaME5	kME.set1.ME6	kME.set2.ME6	p.kME.set1.ME6	p.kME.set2.ME6	Z.kME.meta.ME6	p.kME.metaME6	kME.set1.ME10	kME.set2.ME10
ENSG00000156508	EEF1A1	1915	protein_coding	72	indianred4	0.558767745225337	0.529337917424473	1.59881962335725e-06	5.46394389860153e-05	6.45960509566365	1.04976561143032e-10	0.512062280964925	0.46975940793044	1.52486806154925e-05	0.000442207132731474	5.69749546712525	1.21580213274988e-08	0.780439004081126	0.653570427454456	2.89701420119044e-14	1.49745076164883e-07	9.73415555691977	2.15600911608409e-22	-0.626832205158966	-0.146672929884947	3.00304978801325e-08	0.299462323707565	-4.83757431602596	1.31433249693007e-06	0.128668822676862	0.478327384280278	0.310925236618722	0.000335008341561604	3.32445681704554	0.000885909519786511	-0.192212689463273	-0.572301718440182	0.128103792673698	9.30527458388394e-06	-4.3383694934837	1.43543681775205e-05	-0.135740670420412	-0.389945476028095	0.284852495300628	0.00426782463663997	-2.81914455990389	0.00481518269937902	-0.285461902903742	-0.108063784666245
ENSG00000111640	GAPDH	2597	protein_coding	1	turquoise	0.339680845843545	0.459729902010991	0.00603168848374692	0.000606486551633574	4.45433852408516	8.41522350992496e-06	0.0731615347814623	0.0409035817142859	0.565610931232071	0.773415453801597	0.612707400673711	0.540069828206707	0.760373475436277	0.769095485725029	3.14394793361022e-13	2.74347487239881e-11	10.6421655291643	1.89669108050546e-26	-0.732692526683857	-0.762655585243277	5.9034614737938e-12	5.02107896777064e-11	-10.2158268659156	1.68436875787947e-24	-0.0630710013038431	-0.0838497384504314	0.620517675027262	0.554525164104592	-0.771866632586733	0.440193421818324	0.0666822641584613	0.117827632956236	0.6006073036595	0.405456290600674	0.963710402956205	0.335191137281336	-0.0181185674002582	0.0306243781135065	0.886998380172611	0.829363695716856	0.0522788310183826	0.958306520647259	-0.130592489937873	-0.144928544545974
NA	SLC35E2A	NA	NA	1	turquoise	-0.259543250472709	-0.553153621869192	0.0383532556538309	2.11093609792787e-05	-4.59347149030439	4.3593259994839e-06	-0.219562549444568	-0.513357697248746	0.0812948896088113	9.94839726800116e-05	-4.07909712000248	4.52109476850587e-05	-0.327112425393525	-0.481154418661331	0.00833141550826251	0.000305193774994231	-4.51319094414342	6.38594801361552e-06	0.193696398277837	0.23270984765274	0.125129434068359	0.0968780438291925	2.27751799281861	0.0227553114142565	-0.146719842745155	-0.235792155030499	0.24731383078521	0.092412210732197	-2.02440930055374	0.0429280556016773	0.137393497972892	0.234807903433868	0.278973232078675	0.0938204809067463	1.96620281513537	0.0492751874300042	0.153916435547493	0.216655958590221	0.224627681806681	0.122894423211171	1.96455900224872	0.0494653010065337	0.194806798671518	0.18485913957609
ENSG00000034239	EFCAB1	79645	protein_coding	6	red	-0.124560381665497	-0.129483688382328	0.326755928673253	0.360253649988798	-1.34821684668308	0.177588647694913	-0.0784539387083548	-0.0464907844975529	0.537754389573326	0.743458192502337	-0.670334180875458	0.502644782329878	-0.346961369365447	-0.340197191629509	0.0049724970550109	0.0136001651535502	-3.78702533175733	0.0001524615621495	-0.381960726331223	-0.361580086286747	0.0018427762039741	0.00844412682421681	-4.13372054591946	3.56937447688249e-05	-0.857756884872702	-0.757805065239253	1.41529820130228e-19	7.81856698096036e-11	-12.108624227135	9.50754487196065e-34	0.767179400129934	0.601115536182387	1.4382515102166e-13	2.45106161679296e-06	9.11703243864009	7.72094822451843e-20	0.923795782564071	0.884404752139996	1.54005459968517e-27	3.58253212502498e-18	15.9663307329772	2.19313765604538e-57	-0.29694286241555	-0.205533316830365
ENSG00000233927	RPS28	6234	protein_coding	32	violet	0.629951843229194	0.575875381401914	2.44528386127713e-08	7.9404140805033e-06	7.40893300532698	1.27319599122529e-13	0.436317226102386	0.449518942739342	0.000313169789097584	0.000828454561989036	5.02437923849551	5.05063479400951e-07	0.857231143061159	0.756907730586962	1.57384399614479e-19	8.47652261763292e-11	12.0870438528632	1.23656405815687e-33	-0.694226987915773	-0.163909071778249	1.999701280537e-10	0.245598880949143	-5.59339810605873	2.22667925076103e-08	0.129362567822927	0.561576365599137	0.308301658526821	1.48152157341995e-05	3.89998248911195	9.61996455402168e-05	-0.166142389030207	-0.647816846745728	0.189492096499465	2.08870755942227e-07	-4.7913348916793	1.65675325682159e-06	-0.16119410079736	-0.455903033650215	0.203203729424979	0.000682459264426046	-3.36602295833146	0.00076260360985412	-0.141738504208679	-0.00776454169929248
ENSG00000117408	IPO13	9670	protein_coding	53	palevioletred3	0.138753371297562	0.210401213681599	0.274196838811352	0.134352107179418	1.84551749498046	0.0649622959354535	-0.0185565915883164	-0.00104553872921374	0.884285061634058	0.994130649261547	-0.108558286510758	0.913552847690102	0.400339692313121	0.297118889626825	0.00104602871330319	0.0324327383312593	3.89281207283515	9.90889105076715e-05	-0.590151708328753	-0.506760697620012	2.86441632464002e-07	0.000126317458788185	-6.56618821307026	5.16195639228278e-11	-0.25802400025479	-0.28352245880256	0.0395414987309655	0.0416686693688192	-2.92737732586006	0.00341833883730685	0.228012244633768	0.222055707003753	0.0699710503905449	0.113611849268136	2.42131888742927	0.0154643048544669	0.334711629199664	0.319508110584454	0.0068639711451182	0.0209501767398389	3.5937738343854	0.000325922771032572	-0.0484019804527916	-0.108392026219031
ENSG00000215148	PRSS41	360226	protein_coding	5	green	-0.204825522529019	-0.135981079299987	0.10446695503539	0.336445978368351	-1.84092552644844	0.0656324730785725	-0.172327547682381	-0.22982502799989	0.17330510647102	0.101207653425187	-2.13917354938965	0.0324216155290298	-0.228666136848271	-0.222425343574443	0.069150255566211	0.112996563888131	-2.4271040785263	0.0152198889102682	-0.185786019386171	-0.296220998694232	0.141609233481032	0.0329850788069637	-2.57342691099841	0.0100696912987487	-0.493503453256391	-0.563709937311746	3.41923830785533e-05	1.3523472121169e-05	-6.20165848538055	5.58712167156791e-10	0.523674901448533	0.576563640262125	8.97757233396272e-06	7.69986550920702e-06	6.52354098558546	6.86666371299782e-11	0.393832543903918	0.439262767319151	0.00128298437525002	0.0011224304270209	4.67460142559003	2.94525052735949e-06	-0.0549725064869914	-0.0736004950265986
ENSG00000164845	FAM86FP	NA	transcribed_unprocessed_pseudogene	53	palevioletred3	0.231376630352948	0.0392816612417526	0.0658298448397316	0.782175642537262	1.50851676772431	0.131422318481971	0.135709160022931	-0.161760340798111	0.284965369082816	0.251927918098226	-0.0556818816498862	0.955595233455338	0.298512221190416	-0.0740831217098547	0.0165779808523469	0.601703214890066	1.34313831657531	0.179227190498954	-0.369196771476609	-0.665452420368428	0.00268033816100918	7.36140416349107e-08	-6.17015098177626	6.82248140871063e-10	-0.107093807866306	-0.811721647752709	0.399625236722878	2.87705316957455e-13	-6.25884695667949	3.87834238571739e-10	0.0213831212862446	0.861863169435925	0.866809425310989	2.3357670190769e-16	6.62179495527745	3.54863079393781e-11	0.229836292175511	0.640537163932094	0.0677006940809821	3.15097160172595e-07	5.09836993570394	3.42590801910126e-07	-0.148049432920569	-0.227450378546668
ENSG00000196526	AFAP1	60312	protein_coding	5	green	-0.164862195464324	-0.180801069835201	0.192973946005884	0.199603280207545	-1.84042185285149	0.0657063276043059	-0.18957223766617	-0.174854784276312	0.133529248265466	0.215041067775474	-1.95176846896086	0.0509656994033409	-0.313681220524143	-0.401878882373565	0.0116012386260525	0.00314549404808069	-3.93686386578913	8.2553407239766e-05	-0.282298472155465	-0.436464804155657	0.0238175727192974	0.00121740395015992	-3.95491820358737	7.65608409547192e-05	-0.745830752413152	-0.895444201476703	1.53805896790222e-12	3.33182420832566e-19	-12.6082194107587	1.90242633256103e-36	0.73203214802077	0.845087567717986	6.30324433861511e-12	3.33181009150043e-15	11.3887903939678	4.7554529940153e-30	0.610167440504706	0.868393349886555	8.66916547070839e-08	7.54288209245083e-17	10.5811336117371	3.64520893125474e-26	-0.189603701689299	-0.232980021962071
ENSG00000167513	CDT1	81620	protein_coding	1	turquoise	0.643863919359241	0.666541101652052	9.5064192900003e-09	6.88670723255847e-08	8.28039008892254	1.22772438841413e-16	0.413756271948181	0.304315848654212	0.000677611965731652	0.028277118496353	4.02191297091701	5.77273884538331e-05	0.954429922700651	0.959622727076999	2.91262076943821e-34	3.35123344892567e-29	20.1691070372942	1.829115050169e-90	-0.757303269286015	-0.676270755487749	4.43650623184994e-13	3.7488403262328e-08	-9.62236397624952	6.43352973082048e-22	0.142399879484479	0.202644331167659	0.261659269822137	0.149651633917643	1.82571714834618	0.0678928787664042	-0.184126017177241	-0.217437085584655	0.145265139360923	0.121517177639224	-2.14181918343091	0.0322080351224608	-0.146162734621131	-0.186059984054235	0.249133032725153	0.186618740276141	-1.76093402239702	0.0782495706536038	-0.0975414653746286	-0.155768923282235
ENSG00000196689	TRPV1	7442	protein_coding	1	turquoise	0.501171106238564	0.453847897595944	2.46321876870683e-05	0.000726704078406254	5.51478672506084	3.49203166066027e-08	0.379245681908156	0.176995702798289	0.00199815053311966	0.209389517643653	3.11692841224434	0.00182745942439572	0.670255925492174	0.675264375204929	1.37894685289229e-09	3.99644710879145e-08	8.61840029866666	6.78959612803275e-18	-0.366460433728509	-0.273668044063164	0.00289892605619872	0.0496309409806652	-3.54397212716499	0.000394146911981139	0.283477809106194	0.362756921073277	0.0232132064791197	0.00821794351702059	3.5230639199633	0.000426588464361327	-0.319233585605227	-0.355177466080016	0.0101348890319181	0.00977163774840335	-3.69856161890816	0.000216824715853033	-0.299200373967579	-0.354863389221815	0.0163178950957023	0.00984115514267935	-3.57342559629261	0.000352341391556742	0.263574925050457	0.0854667533562282
ENSG00000178104	PDE4DIP	653513	protein_coding	5	green	-0.145233490957704	-0.211223197530509	0.252187683413418	0.132802258417257	-1.8866408972481	0.0592086420733558	-0.101333093615571	-0.276030770050368	0.425601399718651	0.0476173475311593	-1.98304362867769	0.0473625564134302	-0.314333403835379	-0.351705823741542	0.0114199897725951	0.010564120153322	-3.64839895847447	0.000263879644695585	-0.45279429079092	-0.527248148500882	0.00017212050152418	5.91949239418347e-05	-5.64986666853959	1.60572332466096e-08	-0.941720764480679	-0.936784201597456	4.94229256658135e-31	1.884333901939e-24	-18.3160997480652	6.15704082045356e-75	0.909423764707322	0.948928727768905	2.62562716917317e-25	1.05062431724988e-26	17.5908211918957	2.89649604241238e-69	0.821431308953024	0.817615917003626	9.22507133928525e-17	1.39929581998594e-13	12.2132160947319	2.64233815932436e-34	-0.302400106886845	-0.244818457982568
ENSG00000122574	WIPF3	644150	protein_coding	30	steelblue	-0.216353474912345	-0.210164134705817	0.085957814776203	0.134801628622769	-2.29066204222139	0.0219829675908259	-0.243135889500654	-0.227921246823992	0.0528787904187515	0.10414574335191	-2.54136505646804	0.0110420561387743	-0.270739461742955	-0.231661690642438	0.0304785023066157	0.0984342173290116	-2.72567777599704	0.0064169609406949	-0.0637041676153002	-0.123934628890663	0.617006543211877	0.381377051734431	-0.978046160850538	0.328051494069026	-0.349699167191167	-0.353385637745039	0.00461885321873477	0.0101740023496834	-3.87933248408849	0.000104743505022074	0.361714872594632	0.362580932046524	0.00331587226818933	0.0082514300521047	4.00866088561706	6.10640305592063e-05	0.349029706131116	0.34673659002107	0.00470321111922631	0.0117945929171441	3.83719847641612	0.000124445890541601	0.120054294925389	0.253210892691615
ENSG00000145012	LPP	4026	protein_coding	3	brown	-0.0919187529746054	-0.0321431905058296	0.470055785992163	0.821036768320185	-0.674002003303117	0.500310040055411	-0.110126106098916	0.0988405766511436	0.386334464807886	0.485719416769365	-0.119831392369017	0.904616713601786	-0.136171979374737	-0.00681092083814637	0.283310464061218	0.96177931911397	-0.796967684693961	0.425469799408874	0.766315722258414	0.791223816162611	1.59062802442723e-13	2.93694543313659e-12	11.004382245272	3.64002084357225e-28	0.804318848115518	0.854258507047398	1.19857541840662e-15	8.11876429466784e-16	12.5427745630184	4.35477051494933e-36	-0.752498377316454	-0.83043385947389	7.5290077123887e-13	2.65842235561275e-14	-11.3967799462587	4.33871332610025e-30	-0.716498604270187	-0.811477139153976	2.79073685355736e-11	2.96276254796235e-13	-10.6699804758111	1.40655936588756e-26	0.451107612465182	0.286359280451253
ENSG00000169764	UGP2	7360	protein_coding	1	turquoise	-0.370535326266785	-0.235917544418257	0.0025788608703359	0.0922339915697002	-3.36833545368995	0.000756235227368908	-0.237781720376099	-0.0172386043532221	0.0584914901350428	0.903456229706767	-1.43594776871918	0.15101720433544	-0.492844476066534	-0.519404740809563	3.51569801060593e-05	7.95793068540919e-05	-5.8831585746492	4.02509939005229e-09	0.132081796001118	0.169896116542157	0.298156337282148	0.228537832105276	1.59752059807949	0.110149709944662	-0.404626444862748	-0.364211785153339	0.000912310187307095	0.00794560398130669	-4.29817731188957	1.72208380862839e-05	0.388635034911002	0.28405356105987	0.00150584226253125	0.0412712304894561	3.74427768112106	0.000180913485702832	0.39743230062658	0.357158079517703	0.0011465301421202	0.00934294830461899	4.2099019336322	2.55481557341471e-05	-0.163688917311742	-0.202647302890566
ENSG00000175305	CCNE2	9134	protein_coding	1	turquoise	0.543947533907955	0.516862065910209	3.3931265973117e-06	8.74560858427653e-05	6.25515832047351	3.9711284995756e-10	0.361001408618721	0.140194748295172	0.00338296182879944	0.321544023102153	2.81044146169038	0.00494735878389653	0.917841029029541	0.888706692890813	1.45030962169037e-26	1.4627437017861e-18	15.8487583179686	1.4338602674647e-56	-0.640038601766668	-0.634200883922435	1.23851138823145e-08	4.46786592100004e-07	-7.96375902623351	1.66890117959062e-15	0.230158912840121	0.167615042861829	0.0673053570347652	0.234938911868777	2.15090476160926	0.0314837176353998	-0.289015234428953	-0.186102240981654	0.0205462395393835	0.186516917705838	-2.59784463631414	0.00938109284852004	-0.208098790618913	-0.17933158625579	0.098922919578572	0.203343205166041	-2.08227848731593	0.037317039730502	-0.0331418499501837	-0.0431468620459799
ENSG00000197451	HNRNPAB	3182	protein_coding	1	turquoise	0.590214528435	0.605973118246722	2.85405075562215e-07	1.93213557501718e-06	7.28758264101607	3.15565742135182e-13	0.436757773779978	0.38500074167178	0.000308318685314839	0.00482754148145949	4.63651063417934	3.54339973449818e-06	0.933087675351116	0.932444660777845	3.14453096477525e-29	9.409874194731e-24	17.7475468204342	1.80048981694027e-70	-0.442558286263854	-0.280150186098237	0.000250534384851589	0.0442661511858791	-4.08618341547955	4.38527159828875e-05	0.530546743900639	0.628929683682573	6.50090514058452e-06	5.93851026156656e-07	6.98824132731894	2.7835330187201e-12	-0.543022183508655	-0.620951884471462	3.55214543238258e-06	9.0445906822049e-07	-7.02036850297351	2.21283837110031e-12	-0.484965595793771	-0.583655809364991	4.88163506125943e-05	5.58513336613207e-06	-6.28783692766069	3.219197987832e-10	-0.0293032278879794	0.0608338588438496
ENSG00000165714	BORCS5	118426	protein_coding	1	turquoise	0.328850630584996	0.27551586837618	0.00797356205911964	0.0480503910972787	3.31572380612053	0.000914061174708669	0.317218592124454	0.213990885593445	0.0106472712120033	0.127682401991823	2.9160472545931	0.00354496805213622	0.405643904416949	0.407215186549918	0.000882933164821947	0.00273440028467657	4.55762956049763	5.17341779191284e-06	-0.15342373260937	0.0303154611425553	0.226132935710833	0.831059649397108	-0.70940221399951	0.478074914231795	0.256379378933565	0.416068593917189	0.0408619925816569	0.0021565147192373	3.67467079145479	0.000238156291899055	-0.249848260777371	-0.369751474693762	0.0464707618272075	0.00697905324626799	-3.36185314387377	0.000774212873092575	-0.308229872317942	-0.426409692203795	0.013216083910074	0.00162094181620623	-4.05132560336985	5.0928278182968e-05	0.202443381191164	-0.213205442873638
ENSG00000163877	SNIP1	79753	protein_coding	30	steelblue	0.290325014693133	0.394033989784537	0.0199550134179218	0.00384896165508456	3.74715526892012	0.000178851385787646	0.288530535397462	0.344533376059111	0.0207687748882489	0.0123784031825915	3.44955514728903	0.000561511027332895	0.571253893589173	0.621324606893951	8.24047659715122e-07	8.87086486618041e-07	7.25140534331714	4.12469240291428e-13	0.0222806869876304	0.108781488388642	0.861272881357487	0.442696442017818	0.670142380558687	0.502767030576301	0.62849166688055	0.720746979422622	2.69289220998763e-08	1.69025457775744e-09	8.66011624558263	4.71283411168776e-18	-0.637781984648626	-0.693946449207633	1.44519962684055e-08	1.16896495633381e-08	-8.47810628045851	2.28888837546976e-17	-0.617871595938776	-0.68035365826067	5.35134185798353e-08	2.8846235737671e-08	-8.16630924013046	3.17967561139932e-16	0.297911811671579	-0.0426785606988922
ENSG00000274443	C8orf89	100130301	protein_coding	6	red	-0.163934961984002	-0.1646596065864	0.195524294832457	0.243413903151174	-1.75192440461941	0.0797868075120144	-0.0879740144067385	-0.110389867773557	0.48940028481404	0.435940082764197	-1.04529600070984	0.29588618548313	-0.260145021055146	-0.2714295505085	0.0378908563272386	0.0516020094137151	-2.87452705028559	0.00404633107440868	-0.29747121528342	-0.422329020709599	0.016978173135015	0.0018161700360886	-3.96048913659284	7.47963958312745e-05	-0.625156097728654	-0.751288303414898	3.3504181400345e-08	1.39506014722673e-10	-8.96306757890559	3.15768926972243e-19	0.511774767577963	0.639193656279677	1.54462258898584e-05	3.39538717664887e-07	6.9305641967308	4.19165494954285e-12	0.843204135694638	0.829860979310577	2.30936344802665e-18	2.87163231003317e-14	12.7988138618268	1.66474554140182e-37	-0.233115999604065	-0.210230406830037
ENSG00000065618	COL17A1	1308	protein_coding	1	turquoise	-0.481609647384788	-0.517104911757412	5.60057598719201e-05	8.66740737780378e-05	-5.78540941401489	7.23359334608574e-09	-0.445413205017422	-0.567590322481281	0.000225897294424016	1.14372938499557e-05	-5.88656000627631	3.94316632184258e-09	-0.422400860724731	-0.434527034572461	0.000507326681412806	0.00128733214651522	-4.83621410363747	1.32335380181027e-06	0.13762877407079	0.00978534160824174	0.278142927920879	0.945109505891593	0.820106834023382	0.412155206677366	-0.338973016562642	-0.410014095087834	0.00614454158875181	0.00253841837776898	-4.14318174334828	3.42520287421999e-05	0.403299493558118	0.470088104659152	0.000951949873105766	0.000437580700939499	4.93159908698656	8.15591778241769e-07	0.171273376914493	0.266339376818793	0.175990179957453	0.0563209364630076	2.32769972445	0.0199280537934313	-0.0065705726750117	0.327262044932615
ENSG00000161940	BCL6B	255877	protein_coding	0	grey	0.0255827213552098	-0.169994766565338	0.840963773940503	0.22826374733997	-0.715836720953847	0.474092175268566	0.0715685458265408	-0.130789103609443	0.574126002340469	0.355389907052144	-0.258553775646502	0.795979552333573	-0.0363283670783348	-0.15284221908353	0.775649514574509	0.279368251500943	-0.972603608379114	0.330750348578004	0.00729942861028164	0.154201034310492	0.954349839744148	0.275064839612092	0.81784706093582	0.413444522053801	-0.0635402921093324	-0.00126327338728494	0.61791447627479	0.992908378654357	-0.360571010883224	0.718420163423511	0.0536244393868623	0.00566267044791453	0.673869446272935	0.968219287775886	0.327168577929245	0.743540385424338	-0.015421194675193	-0.0410155362555852	0.903734446307323	0.772811791400541	-0.291061181914845	0.771004527570845	0.378526402901047	0.383527229591357
ENSG00000134317	GRHL1	29841	protein_coding	1	turquoise	-0.0970849623336118	-0.332237227793371	0.445357612334388	0.0161128593098916	-2.2689590551058	0.0232708159165029	-0.127135850080642	-0.353107725797224	0.316773375429873	0.0102376726142592	-2.5566623875733	0.0105681731531613	-0.2261023759203	-0.299839639994986	0.0724131396558755	0.0308057670967529	-2.82773711566649	0.00468782845733808	0.0823537357994049	-0.0212162184964917	0.517667415920547	0.881324833023208	0.353470016551998	0.723736103196697	-0.130037832887999	-0.281878053636468	0.305761728498789	0.0429191897895061	-2.17674823113316	0.0294993575316729	0.139298842725094	0.319750824813737	0.272296344027045	0.0208475904732221	2.43750653285809	0.0147889469950583	0.13113158950461	0.224844507626403	0.301676494524699	0.109032367452303	1.87810221557383	0.0603671833117339	0.317430379882507	0.510233430605864
ENSG00000127249	ATP13A4	84239	protein_coding	4	yellow	-0.203233254035125	-0.29107195962615	0.107249416014306	0.0363053190481105	-2.64621713503085	0.00813975493258088	-0.129936248767011	-0.225054053893565	0.306142957697456	0.108694075817514	-1.87243504636403	0.0611464402407223	-0.284603978522167	-0.355091477865497	0.0226482606287463	0.00979062796973301	-3.48588911491067	0.000490504278597771	-0.111695347038608	-0.0259813921427142	0.379561019970218	0.85493072568748	-0.754435325391641	0.450587866576139	-0.487408651124676	-0.377061757384689	4.41301994195572e-05	0.00586122670356863	-4.94885240865588	7.46523265011965e-07	0.507939639400463	0.37139392474629	1.83192389677063e-05	0.00671291533571272	5.06785988234612	4.02313371598773e-07	0.351993331771021	0.3056177361515	0.00433981694761837	0.0275750918575179	3.6258849169664	0.000287973591127569	-0.109515244754592	0.155380104707807
ENSG00000130396	AFDN	4301	protein_coding	6	red	-0.00655656640677026	-0.132912962483125	0.958991433182111	0.347563125120697	-0.70502613149885	0.480793974207406	0.102759147570394	-0.138757752610216	0.419083106127281	0.326578384276735	-0.124128191923851	0.901213776845369	-0.343211594864446	-0.328095514167868	0.00549553520224916	0.0175698643705809	-3.69521016689864	0.000219704976779819	-0.0909980336166748	-0.383478394480699	0.474533658886376	0.00501235630428558	-2.52871811387255	0.0114479930125623	-0.494972985383774	-0.747505236292173	3.21289310305156e-05	1.93673444953975e-10	-7.85759719485146	3.91572142476187e-15	0.397567747461339	0.800252694965027	0.0011416613679901	1.09104409020857e-12	7.8392474125129	4.53254709510356e-15	0.576392888219295	0.637079257022386	6.22301765237727e-07	3.81622903791936e-07	7.42447783558868	1.13225701026927e-13	-0.208713487214762	-0.31958233693033
ENSG00000064961	HMG20B	10362	protein_coding	1	turquoise	0.599106677998554	0.635138202979069	1.69507344920991e-07	4.24504294645652e-07	7.60142500572218	2.92887485855309e-14	0.390030584488692	0.416269139747521	0.00144282206430521	0.00214478945153579	4.50885965791503	6.51770039273727e-06	0.862088836406845	0.874350509208265	5.80390737504441e-20	2.54887933919877e-17	14.0023154125828	1.50873972162829e-44	-0.374702421960004	-0.187689139202687	0.00228452476059941	0.182721881726696	-3.14274892703969	0.00167369333895068	0.542038586385165	0.676495308316611	3.72879639367569e-06	3.69559465537265e-08	7.4929614361394	6.73366906446046e-14	-0.524909583495997	-0.658535079596723	8.47610572160794e-06	1.11726619684687e-07	-7.19763501403066	6.12658741171735e-13	-0.530464870158847	-0.640824597528253	6.52622643220768e-06	3.10086422232093e-07	-7.08724812290331	1.36804979103249e-12	0.10494812403631	0.0809889322686175
ENSG00000110848	CD69	969	protein_coding	1	turquoise	-0.191438851650927	-0.190895336161494	0.129676213009495	0.175224312596504	-2.04553263134266	0.0408023755382635	-0.0108630041189727	0.0822481066234197	0.932107394774823	0.562140282409097	0.351686602043765	0.725073309499588	-0.194410321124579	-0.201684798612088	0.123717099695006	0.15163027990951	-2.11882652053286	0.0341051305939302	0.167712157755618	0.330314096086312	0.185284602573122	0.0167760562955197	2.65859138702854	0.00784680664188656	-0.049926030776121	0.139913533805074	0.695220246158186	0.322525340474604	0.425979228665669	0.670122981599951	0.0266856855509627	-0.172676128708112	0.83420227085928	0.220900779986413	-0.723503769751594	0.4693704389088	0.00109926448182184	-0.120050242987672	0.993121690042309	0.396592632074695	-0.597039580815639	0.550480954911168	0.0229233085811855	-0.12565634578784
ENSG00000168418	KCNG4	93107	protein_coding	6	red	0.336626745461656	-0.0064516401455928	0.00653199444329142	0.963794106162397	1.91803610101827	0.0551064337394415	0.27451269597621	-0.115074372813671	0.0281508614914354	0.416593743596983	0.990717769640416	0.321823411722845	0.0665619279466494	-0.152514172546415	0.601266210281111	0.280413800165079	-0.397417484388122	0.691059624229621	-0.221690877936498	-0.341741577292261	0.078314416461064	0.0131536787775201	-3.0354769848797	0.0024015555157739	-0.175642703131373	-0.525010314504584	0.165055893113978	6.44576529894778e-05	-3.90434251539388	9.44818922963208e-05	0.107393561989051	0.489204240131222	0.398299570424154	0.000233009087932011	3.27532526591297	0.00105540380943155	0.324088050185906	0.496314605566923	0.0089875384325742	0.000182562233442296	4.59394954093004	4.34934590452306e-06	-0.116329067887712	-0.0904013203968559
ENSG00000103150	MLYCD	23417	protein_coding	30	steelblue	0.00554818105506689	-0.0361677996197322	0.96529422482258	0.799068415873668	-0.150026630734834	0.880743604752564	0.0700957972091885	0.0632106646886542	0.582050632221552	0.656186969678806	0.707393246004119	0.479322132949878	0.119704966431287	0.12103801675084	0.34611126864669	0.392690128130365	1.27787185756697	0.201294612431795	0.112953001978314	0.285681014777162	0.374184281583816	0.0400727028628805	2.10087644733692	0.0356518134323658	0.227446936022375	0.406252410515286	0.070686921322513	0.00280484745291199	3.4444854165605	0.000572147499582849	-0.22818025345944	-0.38901744621697	0.069759417263714	0.00436830026788565	-3.34642738840832	0.000818601160367269	-0.297343928715812	-0.370832709325225	0.0170276684687422	0.00680284092295855	-3.65403659458856	0.000258149450164667	0.143628634013205	-0.191888769453915
ENSG00000111647	UHRF1BP1L	23074	protein_coding	6	red	-0.125404693772204	-0.186352589746107	0.323461631376586	0.18591449198566	-1.64469816525326	0.100032071383809	0.0465780354050659	-0.10168873368575	0.714754158341005	0.473173554502384	-0.250683845961647	0.802058551018325	-0.276020204896288	-0.319906373691465	0.0272636365706468	0.0207820691945246	-3.2354453249803	0.00121453143324559	-0.0611696432980096	-0.287383000719655	0.6311119431613	0.0388500577903695	-1.81956051706058	0.0688259590024593	-0.366593550440245	-0.663692458281618	0.00288793581001827	8.19424533728683e-08	-6.13762743409562	8.376302153611e-10	0.192089742166743	0.53260967251906	0.128352647719576	4.81499252302303e-05	4.05187023836631	5.08098440341782e-05	0.743038250642724	0.770501711129459	2.06097764490752e-12	2.39805291564607e-11	10.4374314838103	1.67275468745769e-25	-0.116724806193932	-0.204624275134486
ENSG00000217950	NOC2LP2	NA	processed_pseudogene	1	turquoise	0.592804969832148	0.324363308961088	2.45610206137625e-07	0.0189772619015887	5.47968188464538	4.26091229482803e-08	0.364094284837582	0.071083269059132	0.00310059026991956	0.616538315653401	2.48066356852785	0.0131138081218892	0.712415122849799	0.673344317049441	4.0600262798716e-11	4.51203210649884e-08	9.05102309579141	1.41634986547005e-19	-0.379202841309005	-0.214714525484443	0.00200069343176115	0.126368642244975	-3.31279487649474	0.000923686975206193	0.334818532119799	0.436375127799328	0.00684505769826934	0.00122056346604957	4.2776707607318	1.88859072631019e-05	-0.380680931107545	-0.469731821423282	0.00191461274336704	0.000442597420615484	-4.78050120338753	1.7485871202799e-06	-0.286282358674544	-0.387783350850562	0.0218279494760785	0.00450512978441462	-3.68571552448355	0.000228060986461123	0.389731711153344	0.430441874103689
ENSG00000137809	ITGA11	22801	protein_coding	10	purple	-0.0800962497815032	-0.215162064956036	0.529248891741433	0.1255612628706	-1.53980312202568	0.123608350704355	-0.240247443762175	-0.347513728858157	0.0558495113515602	0.0115943926591588	-3.17737256978683	0.00148615983736628	-0.0102694123550826	-0.110504361106613	0.935809234390683	0.435461336283873	-0.611967093923983	0.540559529112225	0.152964100069519	0.097389821089976	0.227543474441824	0.492176289948606	1.34690281342143	0.178011535315036	0.15045076363833	-0.00110456274929908	0.235364666260516	0.993799311852193	0.838559209593363	0.401716708630643	-0.150468004306521	-0.00645303526006915	0.235310390986316	0.96378628214816	-0.8764458651363	0.380787693740238	-0.156203762999507	-0.0535234074097848	0.217731198880305	0.706284538014701	-1.14475766394664	0.252309557183404	0.680859388984553	0.861627494364394
ENSG00000179833	SERTAD2	9792	protein_coding	1	turquoise	-0.515652840606255	-0.543741350923452	1.29715910622138e-05	3.1006889363489e-05	-6.22311258039591	4.87387382477126e-10	-0.232934277411278	-0.348544720035159	0.0639804719087664	0.0113333131598583	-3.14010538790327	0.00168887066819202	-0.618679349933855	-0.678750365435635	5.0835610493999e-08	3.19885550781218e-08	-8.15869495005671	3.38663760977589e-16	0.77354690271066	0.394844130508175	6.75322053584728e-14	0.00377040251923673	7.81741290083727	5.39200127202417e-15	0.266390092293285	-0.219012631615473	0.0333595093426647	0.118774900690512	0.406761839900103	0.684182916418394	-0.189088599054384	0.315525104349507	0.134541522509677	0.0226955362397212	0.567723572221952	0.570222682913719	-0.262759470178664	0.0761167427511262	0.0359352888388424	0.591736120049556	-1.11679835105811	0.264080554057909	0.127525809962142	0.135982197344485
ENSG00000118785	SPP1	6696	protein_coding	5	green	-0.249878816597939	-0.200388966800181	0.0464431201126497	0.154332978503124	-2.43704747637397	0.0148077350699386	-0.102982814627912	-0.161904906208045	0.418065979015006	0.25149867648971	-1.3921353592717	0.163881412594295	-0.346937497851022	-0.336759997359977	0.00497568277679316	0.0146406677456693	-3.76746450280027	0.00016491398108787	-0.293039227991435	-0.401435800603671	0.0187758262451123	0.00318196465251694	-3.80763690013405	0.000140301072447533	-0.737319470431831	-0.774909572944845	3.70975836013015e-12	1.56303313244669e-11	-10.4217054609189	1.97381598099044e-25	0.689643356214587	0.77085276720113	2.93436258065223e-10	2.31848732476574e-11	9.82955878055152	8.398592028784e-23	0.797396021319217	0.763457196947456	3.15178994894501e-15	4.66201571321892e-11	11.099027949819	1.26815597512608e-28	-0.17884629497407	-0.220168341480098
ENSG00000213931	HBE1	3046	protein_coding	1	turquoise	-0.221319391574167	-0.356377091086102	0.0788282937969653	0.00951000463985989	-3.11663534627875	0.00182927688773508	-0.117543596436668	-0.110714234891584	0.354951685482993	0.434584526731801	-1.21334415720497	0.224998266968938	-0.626153016711021	-0.599399067202362	3.13949048467721e-08	2.66352197622072e-06	-7.5537008148334	4.23061393871299e-14	0.695450642141183	0.783273597416948	1.8029392200935e-10	6.75302827741655e-12	10.0484914809383	9.32844305390958e-24	0.209056989336806	0.31335254914183	0.0973441207165059	0.0236981212056355	2.80268966450329	0.00506784082745924	-0.157321339952169	-0.290383422593316	0.214416179641155	0.0367695409968173	-2.37818852425201	0.0173979284296004	-0.16236875821393	-0.277773885909622	0.199886709087855	0.0461749018734986	-2.33844463693573	0.0193641944745889	0.186530813221762	0.345130841636172
ENSG00000177494	ZBED2	79413	protein_coding	5	green	-0.228742138461875	0.102635697374799	0.0690553575153761	0.469040908778139	-0.781527449178207	0.434492338938156	-0.198706305836546	0.0592489352526084	0.115473400155557	0.676509453954752	-0.824673940604773	0.409556730304829	-0.0745623965818669	0.00332169390173855	0.558172111259289	0.981354458030165	-0.399309241968642	0.689665358147152	-0.143364070983113	-0.147192995507019	0.258409828831138	0.297733221844365	-1.54510470920421	0.122320938107915	-0.314402436062038	-0.175440221412561	0.0114009492390104	0.21348516535118	-2.69825119607026	0.00697048211690243	0.346492192480658	0.166672999004002	0.00503544097990488	0.237618016606544	2.85369170242207	0.00432144462148425	0.126889033620024	0.094094145996624	0.317721492253622	0.507008597665334	1.18218360018385	0.23713285842815	-0.0806788834688353	-0.055555762153524
ENSG00000232112	TMA7	51372	protein_coding	1	turquoise	0.544106985720093	0.632154249741463	3.36640696570343e-06	4.99293669903625e-07	7.12115806073744	1.07023969399608e-12	0.390738915778791	0.33037683918667	0.0014117513075244	0.0167540581710502	4.01391535124505	5.97197709131237e-05	0.867309041371332	0.85343533374953	1.90280639784337e-20	9.25162326397e-16	13.7045506412483	9.53558173737384e-43	-0.583894593281032	-0.578297790245945	4.09451127554787e-07	7.12338596651591e-06	-7.02073181229522	2.2070914336862e-12	0.27264114854867	0.219260428326589	0.0292859904936946	0.118347920063952	2.67178165257806	0.00754497249740136	-0.322679144879514	-0.23917203508923	0.00930826030148665	0.0877012585514253	-3.0826461169673	0.00205168978870851	-0.243845643442366	-0.223707114131776	0.0521688889263551	0.110882678089919	-2.52336298204316	0.0116238349049406	-0.125394552871046	-0.0917062185731314
ENSG00000143258	USP21	27005	protein_coding	5	green	0.16218093974637	-0.0870278182038968	0.200414467231691	0.53956117223198	0.474786897589232	0.634938872856337	0.0207745357375594	-0.188180576560377	0.870567070924491	0.181557954223376	-0.836567031794892	0.402835983479078	0.487210079742655	0.124481812936322	4.44949561511349e-05	0.379261956177709	3.58990677653792	0.000330796244515504	0.0362626344528758	-0.101457781072958	0.776044872768932	0.474184393309425	-0.307049986393919	0.758805325027111	0.62194406846189	0.0358873896462614	4.12489566043284e-08	0.800594257040639	4.23378911709276	2.29786434474325e-05	-0.565153858453134	0.0513429153354363	1.14301308859639e-06	0.717742561098264	-3.30850863126073	0.000937942936364173	-0.526399585531572	-0.0617194172467872	7.90571840413428e-06	0.663808685187542	-3.56697569384106	0.000361124961908831	0.239117595046116	0.0984300193961518
ENSG00000187010	RHD	6007	protein_coding	89	coral	-0.195539586746468	-0.394923433967064	0.121507932337048	0.003762788928355	-3.19102112191041	0.00141770915445976	-0.102116566578461	-0.292712878314338	0.422013134631125	0.0352184844809659	-2.07820371534134	0.0376906000525899	-0.4311205658594	-0.432612142394432	0.000375894770658542	0.00135994342943844	-4.8837842369528	1.04068950683877e-06	0.369173681319771	0.384434925670693	0.0026821194463451	0.00489552223167141	4.18358636984841	2.86946000270996e-05	0.0111635111432025	0.0437022110131438	0.930233872167173	0.758365897189266	0.280808706629865	0.77885712529395	0.0202531085850452	-0.0381044466315069	0.873788838761099	0.788550810670756	-0.0778345648364227	0.937959651076958	-0.014090906705785	-0.0566771207190682	0.912004176488473	0.689826596300835	-0.362149670578592	0.717240187420179	0.0378468007493634	0.449856954720844
ENSG00000115307	AUP1	550	protein_coding	1	turquoise	0.523124728256956	0.62831590559418	9.20981222987567e-06	6.13645269349308e-07	6.92596614064443	4.33010030016354e-12	0.343498270042295	0.314642072425995	0.00545390395832752	0.0230986387822306	3.6220032313744	0.000292330468960194	0.529388799725055	0.632332909582043	6.86769205334135e-06	4.9449006117522e-07	7.00752803948539	2.42565418231859e-12	-0.598743701320744	-0.362401806647155	1.73204574925792e-07	0.00828563484657907	-5.74660408103917	9.10535922194039e-09	-0.171469069945055	0.210991400210978	0.175489457525109	0.133237946446582	0.106818994078863	0.914932578594487	0.213623732065432	-0.174273466093631	0.0900879747193478	0.21659384627553	0.327658488273034	0.743169893654769	-0.123258423344821	-0.348584526590765	0.331877360700752	0.0113233351759501	-2.50893926220489	0.0121094304011253	-0.139612015725377	-0.251469315190967
ENSG00000116688	MFN2	9927	protein_coding	3	brown	-0.143177707598907	-0.217994106867562	0.259035758404989	0.120542235465272	-1.9104409270341	0.0560764655152148	-0.11460136623688	-0.0875044596496776	0.367207187423702	0.53733393735023	-1.07953316087024	0.280350119316802	-0.231663558370531	-0.187114660128158	0.0654859873233136	0.184089274124205	-2.26042267460224	0.0237950305440538	0.677916866416342	0.754864373693833	7.5867260974122e-10	1.01757139946782e-10	9.51563183340829	1.80611954862954e-21	0.57990446014595	0.665442530160571	5.12231080986826e-07	7.36585401186257e-08	7.70022841322087	1.35823223403127e-14	-0.523332259227938	-0.619015920842881	9.12155922938027e-06	9.99914826434871e-07	-6.85145448767136	7.31028573914068e-12	-0.500424994333712	-0.594878351356754	2.54397192620217e-05	3.30782854192706e-06	-6.48747647997406	8.72859604351857e-11	0.246120450353117	0.398463114359474
ENSG00000221944	TIGD1	200765	protein_coding	5	green	-0.189766080012474	-0.151473442279925	0.133125146594726	0.283747849663372	-1.83277758842821	0.0668356533579224	-0.195042036850074	-0.21429049161035	0.122477544456694	0.127137226942733	-2.18836175050512	0.0286432621348128	-0.237136795438702	-0.254917991269383	0.0591989698643585	0.0681800743780333	-2.64926887627936	0.00806661261672291	-0.436365331652278	-0.407559246115378	0.000312636704420075	0.00270960784870049	-4.76762783262877	1.8640771910569e-06	-0.859055180744991	-0.691427943880821	1.08686952174066e-19	1.38704303312318e-08	-11.434331902572	2.81696618382395e-30	0.935845690087873	0.758628529230438	8.88843845242726e-30	7.25758569949929e-11	14.4495907082464	2.52179931866982e-47	0.500863881526489	0.565708798419556	2.49617789388966e-05	1.24085280712065e-05	6.27077062394576	3.59265538072693e-10	-0.243365831694001	-0.223150927692743
ENSG00000154258	ABCA9	10350	protein_coding	5	green	-0.102958972906332	-0.098589746715962	0.418174331784583	0.486832596938409	-1.06984513198649	0.284689023657827	-0.0572627224290143	-0.17603936934636	0.653112797358504	0.211900997605623	-1.20863664762692	0.226802470463083	-0.32174529256505	-0.307536648867166	0.00952629021612025	0.026566956259029	-3.44647794024766	0.000567944931669602	-0.419634781912918	-0.490955363660425	0.000557021032921257	0.000219528780157386	-5.17676685378358	2.25764052112385e-07	-0.892423021141747	-0.869370413371528	4.19342304565834e-23	6.3363967401218e-17	-14.6350003400532	1.67974848860392e-48	0.847278114969701	0.848839101214898	1.08837638155842e-18	1.89120824492635e-15	13.199721719822	8.80597562555741e-40	0.80957682800669	0.740039644059883	5.60320995449347e-16	3.63941625110478e-10	11.0210227663434	3.02601090391977e-28	-0.351157756274871	-0.279719340315908
ENSG00000244482	LILRA6	79168	protein_coding	1	turquoise	-0.54012520924983	-0.611409239169998	4.09619874237807e-06	1.47354942912313e-06	-6.92062427309312	4.49657654468266e-12	-0.412153317246494	-0.339021289594851	0.000714368721287687	0.0139487677343846	-4.2047393068753	2.61383252811178e-05	-0.738780050091298	-0.785232914354184	3.19726516223345e-12	5.5182069435509e-12	-10.5714360840261	4.04256222704191e-26	0.805836364767742	0.792056319368739	9.64692506281069e-16	2.68614866838867e-12	11.5929033210946	4.47695240908538e-31	0.148207381545823	0.0767564793179425	0.242500904468659	0.588615946826073	1.21584527760735	0.224043867152104	-0.107164614942723	-0.0478591525023906	0.399311858229766	0.736176488343874	-0.838446002345019	0.401780262350618	-0.0936947984654913	-0.0910622989878724	0.461482792870812	0.520851841575702	-0.979781510578074	0.327193980727648	0.116164687676165	0.212865953536001
ENSG00000028310	BRD9	65980	protein_coding	1	turquoise	0.553035272943826	0.55169882352776	2.14817756764877e-06	2.2418910218695e-05	6.57138953521804	4.98478609568423e-11	0.396142545803963	0.388698984028319	0.0011938380951833	0.00440325530152379	4.38458855369203	1.16205204937929e-05	0.813273702744162	0.808064912992335	3.23654394376711e-16	4.44336738485856e-13	11.9355850509525	7.7214077820765e-33	-0.211183089773108	-0.0307148633711962	0.0939112009631249	0.828867077394853	-1.34740332084943	0.177850371649861	0.688394496109851	0.785818758438854	3.25360353559128e-10	5.19276042968264e-12	10.006215483743	1.43123184115512e-23	-0.686090028292178	-0.765634219911968	3.93136486492027e-10	3.80557678098043e-11	-9.72833205704748	2.28305667628783e-22	-0.620126743770954	-0.709084974739213	4.63511641640892e-08	4.0264108948553e-09	-8.4645094363963	2.572330952764e-17	0.123083536429479	-0.00588326864530396
ENSG00000099958	DERL3	91319	protein_coding	6	red	-0.16421258567325	-0.223220044930381	0.194758177936622	0.111682353451284	-2.05786313098208	0.0396032738059963	-0.0862348515043255	-0.165893247066794	0.498059811646467	0.239851343959531	-1.31853437069111	0.187324827101003	-0.275614091861751	-0.31511196209473	0.0275003007953191	0.0228833910445471	-3.20633824567161	0.001344358625912	-0.329112903014968	-0.383315000179653	0.00792074937338156	0.00503255636969104	-3.92294528617979	8.74730215584035e-05	-0.677319457025529	-0.732642107975731	7.95367196254165e-10	6.6603518745906e-10	-9.26068001556905	2.03134323115366e-20	0.589893485296893	0.649893197142025	2.90739762987452e-07	1.85384239097151e-07	7.64774428820929	2.04535433200792e-14	0.829224683941498	0.834504177180648	2.61665089991641e-17	1.52379997706391e-14	12.6153752096228	1.73728254107667e-36	-0.268679965536906	-0.17756875503004
ENSG00000137501	SYTL2	54843	protein_coding	6	red	-0.235560321299432	-0.23105369490062	0.0609575480310022	0.0993457224806288	-2.51315558612532	0.0119656550654325	-0.0738304615602413	-0.135910725986075	0.562053021536061	0.336698387053798	-1.09560477190593	0.273251772514289	-0.50971774291967	-0.518606603096524	1.6930505914082e-05	8.19788472732722e-05	-6.0031823680567	1.93487082453982e-09	-0.110443544468635	-0.326492293139546	0.38495850343179	0.0181631687442008	-2.31192713614002	0.0207816990210117	-0.699322000770186	-0.889038248019169	1.2947422069777e-10	1.3630951686551e-18	-11.9081238789126	1.07365832248182e-32	0.598410550654037	0.828256985113676	1.76664786743851e-07	3.55861809095656e-14	9.75827075362965	1.70029585361365e-22	0.798685232564025	0.86536807822902	2.63997296073996e-15	1.28273980824891e-16	12.6682120987727	8.87133569902865e-37	-0.227667973208154	-0.302852084210535
ENSG00000198832	SELENOM	140606	protein_coding	5	green	0.0254014803046628	0.0702084114129704	0.842075945608208	0.620893841160539	0.493080443933512	0.621955748223176	0.0382757840372235	-0.0131369966488331	0.763962638915459	0.92635377025488	0.147525947125694	0.882716900944982	0.00819600894448264	-0.0128856509609232	0.948749801068198	0.927759042285365	-0.0187973526870819	0.985002765700509	-0.293387479609701	-0.306123995680444	0.0186289220967059	0.0273060622930684	-3.26427625675837	0.0010974410316443	-0.345381333201393	-0.319444077499183	0.00518728097175939	0.0209773121301976	-3.66059218834971	0.000251632995253466	0.42748905269673	0.44382024115708	0.000426309437287455	0.000981877987195069	4.92835796208333	8.29235858427782e-07	0.127069080688388	0.183207311259509	0.317029683462249	0.193584919516463	1.6378328022728	0.10145657682044	-0.0644091369054664	-0.35641869551228
ENSG00000168928	CTRB2	440387	protein_coding	6	red	-0.106789727673861	-0.138274400065586	0.400972676866199	0.328282856782229	-1.29268538852578	0.196119893340489	-0.00714540555004405	0.031851426300331	0.955312096285765	0.822634886100335	0.119526408989852	0.904858318660562	-0.277981574644677	-0.279316483801185	0.026144635686655	0.044928327732396	-3.02426212635793	0.00249240386139537	-0.389286800583919	-0.322689778243311	0.0014761083684133	0.0196387184199652	-3.96135698048429	7.4525015710056e-05	-0.780048784294311	-0.646786745488837	3.04167320299988e-14	2.21530320553738e-07	-9.66984368331476	4.0499620165997e-22	0.679140771539085	0.465002732942799	6.88461778770979e-10	0.000514298544011538	7.12579934410506	1.03478374987616e-12	0.882022943199113	0.866565020458771	6.2473162916339e-22	1.04129537709976e-16	14.305876487412	2.01088232064805e-46	-0.299376433248752	-0.248063023587393
ENSG00000156136	DCK	1633	protein_coding	1	turquoise	-0.218569502723617	-0.40626349855506	0.0827159187734985	0.00280402707185298	-3.39253711608287	0.00069248549589342	0.0964477791566981	-0.109135394159865	0.448364212164537	0.441204819662265	-0.00918607279125984	0.992670677425099	-0.398351158581964	-0.482028829559867	0.00111386475504036	0.0002964722381869	-4.97597615966307	6.49196376835356e-07	0.131450200020796	0.082496822145439	0.3004931672909	0.560954533520921	1.14956713543013	0.250322200679486	-0.241127965683183	-0.36349779586228	0.0549298782797594	0.0080782621430843	-3.27406236085946	0.00106013212703089	0.146880701748188	0.281679244539646	0.246790248381477	0.0430724404552281	2.27128099927196	0.0231299727146703	0.460527597066049	0.455646686679758	0.000128589095275107	0.000687842337549929	5.23165673347149	1.67997504194312e-07	-0.124638806585524	0.133063962570336
ENSG00000168269	FOXI1	2299	protein_coding	5	green	-0.144939442084354	-0.092267088930402	0.253159576646372	0.515328329204244	-1.27536321828118	0.202180711191502	-0.126063539836498	-0.136547358315382	0.320905698204454	0.334418622565447	-1.39267425873107	0.163718316085452	-0.251848137385782	-0.312260967061071	0.0446898825765818	0.0242157603559278	-3.04830328152479	0.00230137535270251	-0.0312485823764636	-0.162145305410862	0.806362419980507	0.250785982304261	-0.991987125344102	0.32120380587945	-0.298767606777745	-0.465541193288464	0.0164810470266609	0.000505636110473123	-4.23760800171525	2.25913755275086e-05	0.320813136393441	0.500917684315299	0.00974834085091323	0.00015544106395514	4.60423062332831	4.13993492939556e-06	0.269762605213668	0.398084530954955	0.0311067211144525	0.00347012600028001	3.64694035259718	0.000265381496916336	-0.185836770301145	-0.183242820903215
ENSG00000179588	ZFPM1	161882	protein_coding	1	turquoise	0.202285613669899	0.182482091147293	0.108932379462221	0.195385032535632	2.06477484300753	0.0389443092305385	0.00297190090311016	-0.0358219769965629	0.98140566024198	0.800950304091296	-0.162639663475459	0.870802155817803	0.476682055590966	0.51707153129176	6.8347895858256e-05	8.67811846073384e-05	5.74957004282559	8.94706821542865e-09	0.0753375213382305	0.0234085940540758	0.554076108998188	0.869163693867482	0.537322220913233	0.591045058891417	0.688029086921741	0.580984668295169	3.35309294068544e-10	6.30868582909629e-06	8.02006509746294	1.05689138945282e-15	-0.614811664433175	-0.473220625019651	6.49158491093773e-08	0.00039563807184183	-6.56103559614057	5.34353621128e-11	-0.619502820040246	-0.607397981021152	4.82363666125784e-08	1.80055320113845e-06	-7.55610193324664	4.15328404000641e-14	0.161160727125051	0.339898142157088
ENSG00000233198	RNF224	643596	protein_coding	5	green	-0.14561877090141	-0.210156132139229	0.250918097474856	0.134816821794631	-1.88324922759324	0.0596666005554467	-0.107635472712977	-0.224796018371629	0.397231604142295	0.109110763439707	-1.74512799571624	0.08096259137293	-0.326622954454652	-0.386015430967395	0.00843468097502869	0.00470770200919778	-3.9232590546691	8.73591291650863e-05	-0.437895177049576	-0.503855193043672	0.000296109729118282	0.000140110743078893	-5.38705225842215	7.16226145865523e-08	-0.929194817795949	-0.94613793132577	1.71196209970739e-28	3.84390525988403e-26	-18.1684631821756	9.17318164489207e-74	0.899094154847943	0.903822079941673	6.3817659810546e-24	4.56973641347936e-20	15.6340869048049	4.26545255737588e-55	0.823468858288104	0.892914572030738	6.67560175289926e-17	5.87366958798233e-19	13.6809763667174	1.31909498867016e-42	-0.331098287750447	-0.250310603438421
ENSG00000183878	UTY	7404	protein_coding	58	honeydew1	0.0857188740141454	-0.237355997016926	0.500644143278795	0.0902085766852726	-0.731415332717317	0.46452550271361	0.0584011766016323	-0.33145334822448	0.646670351264078	0.0163804342472715	-1.39676604257637	0.162483936874616	0.0611057163731236	-0.162503983628951	0.631469444751897	0.249725178173119	-0.479141008686834	0.631838317602673	-0.149260649040699	-0.296451048720567	0.239132170649958	0.0328428243163491	-2.36542450197886	0.0180094148272834	-0.148548985310405	-0.506647062061937	0.24140478261361	0.000126832714435962	-3.62429418890021	0.000289751645803053	0.120131398259143	0.573073332351491	0.344383384163659	8.99339811231321e-06	3.93254470171729	8.40513432455573e-05	0.0706801173838949	0.340499506896237	0.57890053414735	0.0135117573982593	2.16747470187177	0.0301986766428322	0.329987128224728	0.0126899721819064
ENSG00000142511	GPR32	2854	protein_coding	6	red	-0.0750391557787864	-0.0916908030770794	0.555651066005632	0.517966700548719	-0.878332498705558	0.37976330428106	0.0390983775547472	0.00554864979678629	0.759041624139076	0.968858889620812	0.245545115377658	0.806034380090312	-0.256474491684867	-0.302331431300228	0.0407846443833693	0.0293758734984475	-3.02101510745695	0.00251928789893762	-0.401536412062946	-0.380689529444995	0.00100702410128837	0.00536706268415584	-4.37329766328719	1.223836734573e-05	-0.767305435911022	-0.738924612272067	1.41721948914932e-13	3.99166600387993e-10	-10.3848106466423	2.907456836734e-25	0.668497441835178	0.589595398690334	1.57775677236643e-09	4.24322447332423e-06	7.88410220349547	3.16804920376073e-15	0.855255268783891	0.842422430746456	2.33689503333796e-19	4.93729847432103e-15	13.2484396898004	4.60681676013965e-40	-0.274629106652293	-0.289329064340825
ENSG00000089094	KDM2B	84678	protein_coding	1	turquoise	0.627131410885308	0.703581239925015	2.94473994901222e-08	5.97765366025071e-09	8.47341360571852	2.38304594454828e-17	0.591232344496092	0.627364338928293	2.69095120984827e-07	6.45554893445058e-07	7.46891161846165	8.08608241247382e-14	0.851218573663624	0.860278738941534	5.14763106228542e-19	3.04628299812108e-16	13.490584526228	1.77686203827934e-41	-0.63206362315495	-0.397557754453527	2.12500179925042e-08	0.00351745560956322	-6.25084711892069	4.08232336702058e-10	0.213880974360932	0.423790750184838	0.0896922341162106	0.00174395376530069	3.47103063385392	0.000518464848408653	-0.285192417896206	-0.482031972553739	0.0223577339768615	0.000296441301737849	-4.26130507594383	2.03236572648887e-05	-0.13864403057448	-0.300097474931134	0.274578857457611	0.0306551739492271	-2.32507484991364	0.0200679582011258	-0.181299486831908	-0.292180311705264
ENSG00000131732	ZCCHC9	84240	protein_coding	1	turquoise	0.194538057378029	0.368248114013559	0.12346568775136	0.00723065886540155	3.02909912801383	0.00245284185953499	0.204347489844775	0.31622995705771	0.105296368782093	0.0223780405071062	2.79126741816274	0.00525020751448494	0.569545956744311	0.613583216587881	9.03704236133518e-07	1.32034369481616e-06	7.17475153645964	7.24386219959249e-13	-0.232911456686607	-0.226396323368518	0.0640072612814278	0.106546177681439	-2.47297874018329	0.0133992113700379	0.321779100147227	0.359960963119427	0.00951832021294275	0.00876412646120023	3.74178089627055	0.00018272079113058	-0.304552270988895	-0.306773882539318	0.0144119070729642	0.0269639299283231	-3.33612818451225	0.000849539829381036	-0.367454356742756	-0.394525299029081	0.00281775801861894	0.00380114933032774	-4.23198589994095	2.31636933520856e-05	0.110368096637287	-0.0224782419786545
ENSG00000166260	COX11	1353	protein_coding	5	green	-0.104038849100649	-0.0592843626952553	0.413282852747735	0.676326678576416	-0.87813729443536	0.379869216108353	-0.109780701996302	-0.213697284104685	0.387834968187183	0.128218359439804	-1.6989183107183	0.0893345764218606	-0.0885075314499553	-0.126254753717164	0.486759775274172	0.372457010456526	-1.12874237159472	0.259006529333378	-0.529844292842167	-0.521598706796242	6.72116707686844e-06	7.33109874510439e-05	-6.17725107698548	6.52272998975846e-10	-0.787126407131881	-0.699754489642221	1.23726618604108e-14	7.82680226668496e-09	-10.2572671732049	1.09769305949913e-24	0.855045869667645	0.769969684522539	2.43603896318649e-19	2.52358496244671e-11	12.1980707590208	3.18275597670107e-34	0.478178112433927	0.510116286329416	6.43583459659841e-05	0.000111937681883782	5.71312222716082	1.10921948720416e-08	-0.252810477067555	-0.180515956635556
ENSG00000095596	CYP26A1	1592	protein_coding	6	red	-0.0701758532246502	-0.121611454828608	0.581618584883714	0.390434978048076	-1.00244765497572	0.316127435815981	0.0352743628814055	0.0144499586352957	0.781995743832241	0.919016726280515	0.26873568249955	0.788133090850861	-0.272456964306582	-0.291148765600815	0.0293997492290821	0.0362538369033689	-3.05538344042489	0.00224772952527438	-0.327559666493259	-0.28903789952897	0.00823802574344302	0.0376908651686883	-3.38113369552425	0.000721874100015955	-0.696511090783038	-0.624585228115687	1.6474654808515e-10	7.47843668731091e-07	-8.45345770667983	2.82800405520197e-17	0.55259220913657	0.436849840756232	2.19727887647224e-06	0.00120392122814397	5.80539131966509	6.42158470329696e-09	0.915959762384299	0.849470785602023	2.84385190322917e-26	1.71662377023546e-15	14.9755479644574	1.06089810682455e-50	-0.207150326566787	-0.185413360650965
ENSG00000134245	WNT2B	7482	protein_coding	5	green	-0.14903404553825	-0.13727400719568	0.239854198106815	0.331828332429005	-1.52674394692827	0.126824694799562	-0.155653338265474	-0.239072077862086	0.219377043839678	0.0878378318912666	-2.09269216814669	0.036376642842882	-0.308229180906614	-0.333151844786481	0.0132163004312257	0.0158053742535877	-3.50566732390552	0.000455464116393062	-0.353333162792179	-0.438389029222685	0.00418384389012056	0.00115134947487868	-4.40705611116962	1.04785050111269e-05	-0.821857052354351	-0.825100972551117	8.62510048825526e-17	5.39260989136268e-14	-12.3355509682567	5.82888359072291e-35	0.880845570485027	0.872639687748909	8.34674982176488e-22	3.50008111108331e-17	14.4010981491264	5.09278379489303e-47	0.496619980647127	0.601162780248808	2.99537349492941e-05	2.44544321732718e-06	6.50820126563374	7.60559753679124e-11	-0.283135535356937	-0.265081835721572
NA	H2BC5	NA	NA	3	brown	-0.247080204919557	-0.263382106354058	0.0490314540863275	0.0592186861101774	-2.75344707220307	0.00589713046800467	-0.247524915216339	-0.189683579389353	0.0486124384838565	0.178031344156322	-2.36743320422335	0.0179119529981446	-0.194185742814943	-0.0866471483188689	0.124160062141774	0.541343167728593	-1.5294110688623	0.126162570136715	0.635734664281699	0.705853628426934	1.66061293165271e-08	5.08332593352818e-09	8.57565151667738	9.85274501860645e-18	0.550672989999885	0.684391248817777	2.42235900644173e-06	2.21692820000587e-08	7.63501686755644	2.25790863032829e-14	-0.491500813126447	-0.647338574992205	3.72023670191886e-05	2.14661869928393e-07	-6.84918426515487	7.42722792772638e-12	-0.457441727291239	-0.617545110880748	0.000144575880528546	1.07862829392957e-06	-6.35600764993605	2.07064718799781e-10	0.294353484030408	0.40232460139827
ENSG00000130222	GADD45G	10912	protein_coding	3	brown	-0.50949058947758	-0.611208092005797	1.71022972712924e-05	1.48853162817464e-06	-6.68355298657395	2.33217478967837e-11	-0.420068852698657	-0.425432627771167	0.00054894111552971	0.00166589863082264	-4.7646423827492	1.89188886299735e-06	-0.468728869254239	-0.529925787017693	9.36634354905384e-05	5.34172522805023e-05	-5.78108419417117	7.42207316630318e-09	0.656010558362423	0.680529416348957	4.00280406073066e-09	2.85199932384029e-08	8.5255234202652	1.52120356102914e-17	0.237931181961689	0.204646623480324	0.0583285131380372	0.145584338160211	2.38851585243212	0.0169165785041134	-0.232744155469948	-0.187866360955859	0.0642039331344056	0.1823015304072	-2.27067751511153	0.0231665071449443	-0.156727243940796	-0.169755243000865	0.216173972607537	0.228929622582658	-1.7369455642604	0.0823967797947818	0.090824970515802	0.119458423735211
ENSG00000119688	ABCD4	5826	protein_coding	1	turquoise	-0.044805855033995	-0.0398364445845858	0.725169182478383	0.779176114875845	-0.448923272549022	0.653487007099076	0.0229922576675662	-0.0418777563754289	0.856888336765628	0.768167163828394	-0.0814732775648913	0.935065575628049	-0.169368083246918	-0.150455916708318	0.180919690512868	0.287032621657244	-1.7102112590445	0.0872268144474438	0.0275939257873119	0.180156116276263	0.828643426655746	0.201238681829308	1.06439567417768	0.287149492605223	-0.198629379696135	0.0174570746547826	0.115617214271925	0.902238617945018	-1.033525850527	0.30135787947451	0.201446268166065	-0.0347369133866666	0.110439968232357	0.80686220206266	0.963403147919453	0.335345247177389	0.0683745375941588	-0.0392139643385	0.591375117136043	0.782541873078446	0.185117824670265	0.853136621163094	-0.204384499033984	-0.209847930350187
ENSG00000125386	FAM193A	8603	protein_coding	4	yellow	-0.0846831429604481	-0.148432076754536	0.505852576401184	0.293639672069867	-1.22031176319067	0.22234671221119	-0.0215678343956347	1.51557370036406e-05	0.865669510901787	0.999914919350713	-0.120027466225144	0.904461390338146	-0.0604252032240179	-0.0634589795083987	0.635280310752996	0.654921178097851	-0.654565504418354	0.512747539826206	0.610939099268157	0.685001595263182	8.2650185665052e-08	2.129657685543e-08	8.14782748406705	3.70520423257459e-16	0.658897136986771	0.671002051380639	3.24024813413705e-09	5.22558837350429e-08	8.46615192464482	2.53633294048143e-17	-0.650840532362979	-0.632869049622458	5.81184514454394e-09	4.80332858182804e-07	-8.05573014107883	7.90057660296699e-16	-0.548856312889004	-0.592647998428238	2.65513951242923e-06	3.67651879187397e-06	-6.84256931729933	7.77852449245845e-12	0.468195151296431	0.266508944749091
ENSG00000137574	TGS1	96764	protein_coding	1	turquoise	0.373312880389997	0.425165473499025	0.00237915330870062	0.00167838299424651	4.45395229422899	8.43038397496218e-06	0.368815774562274	0.157744971306173	0.00270986535212544	0.264048480492848	2.95037922663439	0.00317384102294602	0.637551678352572	0.758133491502356	1.4680400272641e-08	7.59007670758933e-11	9.15735998780208	5.31824196415903e-20	-0.379063577878016	-0.400457840623104	0.00200897974805532	0.00326378686320708	-4.34231717143038	1.40987798099349e-05	0.243340305414143	0.30020862235717	0.0526735292782859	0.0305904456079914	2.93134059828125	0.00337502522417195	-0.305988175879506	-0.307240420092391	0.0139343634610293	0.0267205401492773	-3.34751999529715	0.000815381053753817	-0.224221230301731	-0.303690434359387	0.0748845781333377	0.0286196377010272	-2.83788695558591	0.00454132632272181	-0.0918340641688128	-0.162821932536518
ENSG00000121350	PYROXD1	79912	protein_coding	5	green	-0.1117577778276	-0.0663480578881808	0.379293027032095	0.640265442126463	-0.957079476099189	0.338527141926866	-0.131078794450284	-0.166584019722888	0.301872868520394	0.237872144314884	-1.5747948357901	0.115303808834001	-0.109505457176599	-0.137382862436088	0.389033162773908	0.33144138121779	-1.30344087188075	0.192424290438975	-0.471176945562433	-0.555222464430681	8.50757717558317e-05	1.93683086456603e-05	-5.97786745824878	2.26077551794981e-09	-0.773048341720017	-0.770597457121911	7.17133148776914e-14	2.3760994915461e-11	-10.8318632646827	2.43156370644546e-27	0.779037644672878	0.768665062104784	3.44943595602442e-14	2.85829723829131e-11	10.8920046058826	1.258394228173e-27	0.518806022829676	0.658033564344747	1.12370179849224e-05	1.15109796126388e-07	7.14650761332488	8.90134549434744e-13	-0.263727673173349	-0.279622773606603
NA	MTREX	NA	NA	1	turquoise	0.536722424036884	0.618175524984084	4.83444681639332e-06	1.04420829763937e-06	6.94833341041173	3.69626630020856e-12	0.368785599660418	0.357743718927495	0.00271221624386276	0.00921934878503082	4.02629878637184	5.66616823206414e-05	0.902563531761898	0.920188383683473	2.27439489515614e-24	5.24996442941073e-22	16.2242949390133	3.39594687292453e-59	-0.484819327364368	-0.371075347248698	4.911101194459e-05	0.00676383420109027	-4.89517274539651	9.82194122507647e-07	0.413513441803282	0.502204155400516	0.000683067659237622	0.000148548154691546	5.21018319666731	1.8865425803345e-07	-0.45744850516744	-0.528978500433283	0.000144538850417069	5.53992632141723e-05	-5.69454837198623	1.23698913523527e-08	-0.38421906689819	-0.450005769256062	0.00172188318225018	0.000816405269691888	-4.67848251170214	2.89005814452136e-06	0.0779349630839862	-0.0789236006062864
ENSG00000172738	TMEM217	221468	protein_coding	5	green	-0.321970709113262	-0.313527622934995	0.00947325866509174	0.0236159718758659	-3.48102989892459	0.000499489731431003	-0.369518782486745	-0.376752448614065	0.00265560635152626	0.00590514294778132	-4.14089193301764	3.45957933486749e-05	-0.436671055939946	-0.448973906137529	0.000309268121924116	0.000842134128966865	-5.02339871553577	5.07650018514094e-07	-0.0900832678318965	-0.158452941614684	0.479005112733194	0.26188361910325	-1.30192275038578	0.192942794445467	-0.648144633295317	-0.611909644663073	7.03950922324977e-09	1.43688459990034e-06	-7.8586715603345	3.88228719378046e-15	0.739413534048386	0.66557723344208	2.99668790164268e-12	7.30546400811714e-08	9.29863707009201	1.42257458215983e-20	0.356828389234747	0.462912850857105	0.00380005965296073	0.000549203951597586	4.58321140739802	4.57888685809588e-06	-0.033424843806915	-0.00541216949332511
ENSG00000105245	NUMBL	9253	protein_coding	10	purple	0.109803778880306	0.00443322652538882	0.387734609783304	0.975116848733387	0.636002809432296	0.524774590883921	-0.0505102190909443	-0.118692341903489	0.691831500719181	0.401994319052551	-0.877740906146847	0.38008434005786	0.25205138454465	0.230952302956282	0.0445120794279504	0.0994983621345037	2.61024407325158	0.00904776433788908	0.0513829277911868	0.209902977740107	0.686780325912728	0.135298107537546	1.35168946281492	0.176474677329779	0.331092167297416	0.460845686556816	0.0075319537828966	0.000585820079193993	4.40753617023684	1.04553144900624e-05	-0.359534429522856	-0.504552543160808	0.00352470652999333	0.000136680309804635	-4.8724080868903	1.10246150184704e-06	-0.273746332919281	-0.377610815312354	0.0286111216005503	0.00578397304577956	-3.55038705979073	0.000384665144451029	0.705150207381451	0.677215003872995
NA	LOC440040	NA	NA	58	honeydew1	-0.16181612466689	-0.126120759996846	0.201442408787359	0.372968730498772	-1.54292325170303	0.122849398493808	-0.0949487136698159	-0.156793074879548	0.455481826395128	0.266978040771972	-1.32073554388731	0.186589558147807	-0.424249794958379	-0.367968686473978	0.000476394492940316	0.00727828415450842	-4.45179431245975	8.51557158061121e-06	-0.192586297741862	-0.413397786453738	0.127349825488481	0.0023181897160781	-3.28434722401915	0.0010221890108706	-0.71313294370831	-0.840207731030892	3.80287958714129e-11	6.8084440963239e-15	-11.0843628090312	1.49410390915609e-28	0.687244669081072	0.837653051411258	3.57653234893171e-10	9.80452700940502e-15	10.7583131216795	5.41523318425225e-27	0.655451003033019	0.702930786212563	4.16910352287041e-09	6.25974303567183e-09	8.73491267028508	2.43844445548359e-18	-0.369369820850236	-0.270897634300167
ENSG00000147099	HDAC8	55869	protein_coding	1	turquoise	0.614506965207732	0.645016397589572	6.61690904622237e-08	2.44979632004156e-07	7.8208331302298	5.24748680631757e-15	0.439607319329586	0.37987904307601	0.000278562512026321	0.0054741823539636	4.6261506065204	3.72524459396287e-06	0.901039856883352	0.879251932086861	3.59490836186836e-24	1.00087790412114e-17	15.0899012853159	1.88724447833631e-51	-0.554538620626525	-0.474720315316616	1.98912390873921e-06	0.000376876891246409	-6.06009338139153	1.3604254458497e-09	0.32060057811299	0.32547348760283	0.00979960019333438	0.0185489683078508	3.53904421013112	0.000401578591965763	-0.359793009427178	-0.316775397852745	0.00349934539138717	0.0221349275641528	-3.73738166415344	0.000185946556764659	-0.335308368167717	-0.334670122126565	0.00675897799536851	0.0153059903905654	-3.68241153478614	0.000231038052715093	0.00502542782020406	-0.277295552735324
ENSG00000170381	SEMA3E	9723	protein_coding	27	white	-0.191431958069583	0.0645637670174442	0.12969028599919	0.649301184361273	-0.755893265692086	0.449713191900286	-0.263234839726891	0.179259540059099	0.0355889006112521	0.20352783058727	-0.594875353328482	0.551926793294139	-0.341227764686188	-0.10314482167922	0.00579137461103302	0.466827067869998	-2.49680162189986	0.0125319041910142	0.693491479920645	0.675318284928706	2.12763542481267e-10	3.98280308609945e-08	8.86077833318058	7.94577187270749e-19	0.469933575217927	0.61245140379765	8.9342336143513e-05	1.39814905567239e-06	6.40365091471637	1.51704755662869e-10	-0.413846586284435	-0.623243866758743	0.000675592963700105	8.02452761321766e-07	-6.10263351262562	1.04334890981622e-09	-0.461111894582993	-0.604824354344041	0.000125751542064976	2.04468005120006e-06	-6.28036762030476	3.37773381804182e-10	0.136007982743081	0.00567393206170007
ENSG00000143248	RGS5	8490	protein_coding	6	red	-0.2151979294588	-0.170055886274824	0.0876875802400257	0.228094049042111	-2.07581982487896	0.0379106180975688	-0.224476799689438	-0.0971867537365319	0.0745449205481871	0.493083628840645	-1.75895780041704	0.0785846764838664	-0.381781473524141	-0.350946032068348	0.00185269019733309	0.0107447672444419	-4.07165119272914	4.66810469625343e-05	-0.215196074401677	-0.298152576919268	0.0876903789788166	0.0318063965817105	-2.75464143647098	0.00587564883071291	-0.6583236683019	-0.669390502290705	3.37980844824513e-09	5.7766502193255e-08	-8.44588479350415	3.01751165844075e-17	0.672200022558077	0.611400903771775	1.18691776239613e-09	1.47416748053206e-06	8.0920907290996	5.86491954355946e-16	0.662597879387719	0.733288785439414	2.46287007280818e-09	6.322629880861e-10	9.11892923772482	7.58702009476115e-20	-0.430053248874474	-0.381012073369674
NA	POGLUT3	NA	NA	1	turquoise	0.598470092990994	0.677734854132826	1.76041616688417e-07	3.41423305149476e-08	7.97055263075678	1.57966372526779e-15	0.424340851089163	0.365744714840432	0.000474916445782743	0.00766716231520537	4.43956344420841	9.01415392289171e-06	0.959742308662816	0.954480331276689	6.75681409739601e-36	6.31632840957345e-28	20.2154638847546	7.15693646347982e-91	-0.65812515677561	-0.614658177777604	3.42943385579002e-09	1.25019984659978e-06	-7.97761410935018	1.49188960157374e-15	0.266403799613482	0.265974398060444	0.0333500846562578	0.056672253733783	2.88257145743782	0.00394443659575769	-0.307063499856893	-0.275295355334973	0.0135857214715278	0.0482368259464465	-3.17957368585001	0.00147491864878038	-0.280768745851199	-0.277331218774645	0.0246212899356345	0.0465377896838778	-3.03033437409855	0.00244283127627218	-0.143788102192075	-0.196661831780545
ENSG00000266714	MYO15B	NA	protein_coding	3	brown	-0.438398484071711	-0.61111111056908	0.000290849507499629	1.49580576285847e-06	-6.17168606337675	6.75655566248493e-10	-0.330414048621651	-0.386401972858979	0.00766323708683556	0.00466274103338204	-3.94919220639327	7.84153693739117e-05	-0.587376805634451	-0.585300169625241	3.35932252052912e-07	5.17882277723121e-06	-7.10316890899685	1.21928232848594e-12	0.776107092294527	0.81895264162232	4.94870911866742e-14	1.18400198852232e-13	11.5335954061505	8.93333487553052e-31	0.301590811371649	0.334012504952341	0.0154414285346601	0.0155206121654273	3.46975986067148	0.000520923882442352	-0.244723983200709	-0.277399701258231	0.051301151690844	0.04648149770991	-2.81510199037602	0.00487617559470219	-0.229762613131884	-0.274685535438867	0.0677912407208855	0.0487554732649079	-2.71214001763834	0.00668503482823809	0.330689084118081	0.305053941174331
ENSG00000229373	LINC00452	NA	lincRNA	4	yellow	-0.204594616906409	-0.231381968652885	0.104866955151265	0.0988527680105292	-2.33368605477509	0.0196121668226327	-0.154010187600096	-0.254035963946949	0.22434205331712	0.0691729788567993	-2.16298276991755	0.030542504864243	-0.408662465864822	-0.4345414533988	0.000800741894673178	0.00128679881511137	-4.74384350608588	2.09700873355417e-06	-0.410537768335495	-0.497417729308568	0.000753233443693031	0.000175696394841635	-5.158325892136	2.49167655194542e-07	-0.988767849668534	-0.984683579364362	6.74839963268842e-53	1.34257824791048e-39	-26.5714623677082	1.45113022872397e-155	0.969999653675871	0.980592655887871	8.6329902355807e-40	4.75875794226512e-37	23.2131265276323	3.35565817339827e-119	0.84132781698927	0.879726242509638	3.24233898689172e-18	9.12358297358143e-18	13.6971914952714	1.05527713411185e-42	-0.299884137066151	-0.248048023372337
ENSG00000173702	MUC13	56667	protein_coding	1	turquoise	0.546494598146666	0.377627553117406	2.98911917777687e-06	0.00578163204611617	5.4015451945145	6.6069288214627e-08	0.394578431385657	0.114718813706706	0.00125356532069691	0.41804469182956	2.89906409288664	0.00374278376816451	0.671891986930058	0.535200303653895	1.21554826595505e-09	4.35223802455013e-05	7.52020954907481	5.46885178173191e-14	-0.649217775118851	-0.589621094530369	6.52395674339215e-09	4.23813296855795e-06	-7.69457076076203	1.41969960507105e-14	-0.0506993721382609	-0.127952038171686	0.690735551378509	0.36601167923653	-0.925810611212708	0.354544411693958	0.0104486020786738	0.110647195888883	0.934691600216107	0.434864494393538	0.613687901365472	0.539421584773779	0.0100731013907735	0.0842156420914794	0.937033797998323	0.552792330474999	0.478164487496201	0.632533136228016	-0.0235108204810755	0.11244388575055
ENSG00000196584	XRCC2	7516	protein_coding	27	white	-0.165865685437086	-0.0769174046726249	0.190240816995174	0.587832230470647	-1.31746076829318	0.187684223115844	-0.192235936017123	0.0880860290802217	0.128056780977431	0.534622479705506	-0.642234566565564	0.520720892367124	-0.398548969308965	-0.318865206680862	0.00110694334499293	0.0212239713416487	-4.0010830262615	6.3053227421272e-05	0.655535360185502	0.623806999648457	4.14361974391341e-09	7.79088551824444e-07	8.02644989100494	1.00333787483938e-15	0.359638576171733	0.340205407752283	0.00351447242600731	0.0135977559337245	3.8677243028934	0.000109855764987403	-0.37422575555528	-0.384031975933272	0.00231660008794071	0.00494444557745743	-4.21386083989462	2.51041997068977e-05	-0.281058139936457	-0.33036299803833	0.0244675086665425	0.0167589088526906	-3.32431905112592	0.000886347311114372	0.152903201364003	-0.0866452607519975
ENSG00000165272	AQP3	360	protein_coding	1	turquoise	0.520080665855076	0.503274841048018	1.05992011764137e-05	0.000143025357590346	5.97795046988126	2.2596240908006e-09	0.339493810330706	0.205140332928129	0.00606133010859229	0.144594188907687	3.00878194852532	0.002622972956361	0.844995236816778	0.857769423468809	1.66345040620715e-18	4.60873100986977e-16	13.3192586636509	1.78874830202269e-40	-0.50229998742944	-0.399814325178981	2.3455480939528e-05	0.00331863573857359	-5.19264737471406	2.073246374535e-07	0.330848662341686	0.404236091334474	0.00757886803483125	0.00295761044754001	4.05760187307126	4.95791926620281e-05	-0.35621794202272	-0.396493830429792	0.00386475012195966	0.00361478613426146	-4.17166575986182	3.02380966886623e-05	-0.322289842043108	-0.378576816330846	0.00939861864396749	0.00565021329439431	-3.85273497616045	0.000116805795314361	0.234730267941986	0.139555907679972
ENSG00000132879	FBXO44	93611	protein_coding	5	green	-0.196458630919665	-0.196325625116602	0.119732336892694	0.163037849166056	-2.102783013719	0.0354847415330759	-0.217142851605646	-0.280267253122739	0.0847917194535553	0.0441738122117255	-2.66841888583485	0.00762091778349359	-0.224519943447878	-0.251373740997975	0.0744877028272901	0.0722398416295806	-2.55613170985007	0.0105843047629766	-0.374757532060704	-0.203128101633246	0.00228084206045504	0.148661326319776	-3.22336729671946	0.00126692986346441	-0.786162791194814	-0.477813556557022	1.40124565069591e-14	0.000340702679666454	-8.50983147262736	1.74186340875527e-17	0.864373280350851	0.527600659948385	3.58299112644377e-20	5.8402835201905e-05	10.2299978148848	1.45522662765193e-24	0.405085441200968	0.371284764198232	0.000898949965205319	0.00673032493347203	4.34212977699507	1.41108137052496e-05	-0.0487014108771604	0.179272732771155
ENSG00000054179	ENTPD2	954	protein_coding	5	green	-0.221809328093077	-0.225950081072512	0.0781511247456147	0.107256603599158	-2.40544282632696	0.0161528792692282	-0.116208991318739	-0.0200993420706362	0.360479273556217	0.887530791534411	-0.750470943269911	0.452971117555741	-0.333629324233698	-0.40811789871942	0.00705804841739955	0.00266977607775301	-4.09824881519969	4.1628765979692e-05	-0.192018502840131	0.148109476291926	0.128497009392831	0.294701904069954	-0.336517374667966	0.736480751696667	-0.653415553886788	-0.243162037005014	4.83103657753172e-09	0.0823839976262586	-5.59039850560635	2.26549074729347e-08	0.706651808581021	0.216513796340506	6.81714801924983e-11	0.123146343294757	6.00219496930952	1.94667742763019e-09	0.450246221243245	0.325050791574546	0.000189190344940442	0.0187110625442043	4.38683775013921	1.15010515872401e-05	-0.248188440267871	-0.107632565605592
ENSG00000007047	MARK4	57787	protein_coding	10	purple	-0.0934692914777113	-0.33235189885853	0.46256657228838	0.0160740307147836	-2.24928793224469	0.0244941831007835	-0.090253470299451	-0.308161215245024	0.478171452899065	0.026245562695283	-2.09644324132785	0.0360428899231342	0.00187814018408814	-0.0993083672574509	0.988248387016535	0.483646941026426	-0.487726833164209	0.62574334271705	0.178001421450529	0.267586710989694	0.159364716956292	0.0551335397231295	2.37305373202326	0.0176416973030095	0.189616481189211	0.206974047828262	0.133436932677259	0.140960400364722	2.11871231804819	0.0341147866933252	-0.186336443274424	-0.156819536146898	0.140412361243333	0.266896311747764	-1.84036327269537	0.0657149217587957	-0.230835115772977	-0.230027916191982	0.066482756036864	0.100898351368037	-2.47991691337718	0.0131413000478516	0.824134764695718	0.728020229693512
ENSG00000185261	KIAA0825	285600	protein_coding	6	red	-0.056136805592067	-0.143148941669928	0.659509211745993	0.311349573184503	-1.03358008618294	0.301332512925724	0.0511618011706617	-0.122066337548429	0.688058911361577	0.388651508500515	-0.328284648249912	0.742696450500748	-0.232840572525565	-0.292670790384936	0.0640905302096098	0.0352460203989159	-2.82804620281276	0.00468330468460615	-0.413828775977817	-0.509737119028637	0.000675990685740154	0.000113483978831524	-5.26292732147785	1.41779635755076e-07	-0.762476509834112	-0.855746271452453	2.47590151685564e-13	6.39847457477306e-16	-11.9656519483342	5.37735604782405e-33	0.622381336917128	0.789471581369021	4.01031214443809e-08	3.53932612498793e-12	9.40838476456218	5.03819450697811e-21	0.947017823363668	0.867434045905598	2.78836229444631e-32	8.93864530765349e-17	16.6464866298556	3.20896973787756e-62	-0.278129626339245	-0.221549939106849
ENSG00000188766	SPRED3	399473	protein_coding	5	green	-0.21423057825958	-0.101131863257655	0.089156594991509	0.475612833223048	-1.71894634263908	0.0856241426726861	-0.160841477120921	-0.000530289893704822	0.204207062516003	0.997023087228283	-0.906023447930284	0.36492344169992	-0.291991797463408	-0.334352372526238	0.0192236389035625	0.0154093736504325	-3.4130646582407	0.000642366994833235	-0.310398802398505	-0.153003349220737	0.0125517440815849	0.27885564058335	-2.55824986255218	0.0105200473595724	-0.71738480982665	-0.476112602686802	2.57046036762993e-11	0.000360184733208243	-7.61316300626838	2.67468108718619e-14	0.795117344430279	0.485350486938415	4.29770305863572e-15	0.00026536472879601	8.69190505124668	3.56411897480971e-18	0.476267077156365	0.431743994737464	6.94942712750459e-05	0.00139405293236066	5.1951007768673	2.04608970827082e-07	-0.242059534401668	-0.102127714339325
ENSG00000164056	SPRY1	10252	protein_coding	6	red	-0.249078921395694	-0.230768484874501	0.0471711935760131	0.0997755520102989	-2.59161458865039	0.00955267227709492	-0.156032949937456	-0.305833830668259	0.218241023722042	0.027459987952123	-2.45562407228289	0.0140640194435109	-0.326682194007438	-0.360151939701789	0.00842212388993538	0.00872584394564412	-3.77338436725182	0.000161047879853777	-0.250980512608645	-0.506687794091432	0.0454554762027281	0.000126647803595219	-4.21921997940578	2.45148992337601e-05	-0.690908882722991	-0.925341722459806	2.6414092307937e-10	1.05253101380927e-22	-12.8557319685615	7.98662585842106e-38	0.643149978554889	0.966149919427137	9.99032770777114e-09	4.40609727841257e-31	14.4058686159269	4.75304360873658e-47	0.692018248292703	0.787760075815816	2.4077052698105e-10	4.23962457508116e-12	10.0702276286699	7.48047542444281e-24	-0.120287628785836	-0.246598307826064
ENSG00000168036	CTNNB1	1499	protein_coding	3	brown	-0.418796619623485	-0.535112855449185	0.000572929255568992	4.36716698584045e-05	-5.47092474895727	4.47693373345904e-08	-0.288412661037128	-0.316646197796691	0.0208232022042832	0.0221923121722196	-3.29227770674619	0.00099379426528005	-0.659861071286789	-0.694122069829559	3.01790834778868e-09	1.15502982216191e-08	-8.69216376542109	3.55600994646883e-18	0.914666685521873	0.777409313739909	4.47692977565986e-26	1.22090917458301e-11	13.8538605274301	1.20554758809432e-43	0.373203492523983	0.168913362497965	0.00238674922324141	0.231280682023829	3.03608168841073	0.00239674420773501	-0.332347171113402	-0.0986726037177999	0.00729416766684913	0.486464730818866	-2.41843891907395	0.0155872622549219	-0.298644990941963	-0.219846147223666	0.0165275261570764	0.117343303648428	-2.83251758369105	0.00461830260579898	0.289567247483442	0.332997661678318
ENSG00000185689	C6orf201	404220	protein_coding	5	green	-0.208193810819982	0.0760382662922	0.0987654723182103	0.592119378185948	-0.795444985902596	0.426354700527065	-0.31293437531472	0.00582849470074209	0.0118118482053908	0.967289127748683	-1.7736716841613	0.076117472779349	-0.213014834643986	-0.0530453880228784	0.0910301632515405	0.708791013880574	-1.46993594857045	0.141579102240926	-0.0736183314888091	-0.20255427437801	0.563180162926657	0.149836523148162	-1.43760582410405	0.150545927478647	-0.324152079443689	-0.282758763865417	0.00897319441190567	0.0422456653389263	-3.32571665699258	0.000881915299556151	0.372921194086754	0.314707376301086	0.0024064522296638	0.0230686226857646	3.81032494173748	0.000138784256956848	0.257655901830762	0.249159491302013	0.0398339395210622	0.0748720324920581	2.74022274253229	0.00613975591989035	-0.0534401656876255	-0.23891658284248
ENSG00000138190	EXOC6	54536	protein_coding	1	turquoise	-0.433896002888665	-0.379309040738393	0.000341097656734193	0.00555063404163464	-4.58352570795157	4.57200643569195e-06	-0.349406427067169	-0.258034940788358	0.00465557516575769	0.0647619992921972	-3.35094951335053	0.000805349836500836	-0.512124799593585	-0.506882383003489	1.52060372831493e-05	0.000125767823657515	-5.94178548921469	2.81934201902494e-09	0.363053307556032	0.543257163976622	0.00319319595585872	3.16164571579601e-05	5.16179301021062	2.44595663205636e-07	-0.192938792216018	0.04465836764962	0.12664155979397	0.753244158584107	-0.864432781331996	0.387350191294883	0.23326954728582	-0.0578748792618635	0.0635879368871123	0.683612579101188	1.03344983524333	0.301393434962125	0.0945290605500666	-0.0842638688265539	0.457485409975806	0.552564132223937	0.105570874519075	0.91592283434795	-0.023954591640698	0.0922993742096611
ENSG00000197838	CYP2A13	1553	protein_coding	5	green	-0.227708025446768	-0.242473598228632	0.0703555694455982	0.0832828915485329	-2.52744808592249	0.011489480883453	-0.221642741602879	-0.349240945679785	0.0783808530876414	0.0111598830569649	-3.07777475769152	0.00208552483573891	-0.308249135264683	-0.333151555689283	0.0132100527894294	0.0158054706490246	-3.50578846321558	0.000455256883943579	-0.232699572560229	-0.387819495989311	0.0642564248615518	0.00450106932569479	-3.36594709977132	0.000762813357868053	-0.675024266767763	-0.747764650708998	9.52657319577823e-10	1.8940004044051e-10	-9.40442607869296	5.23149256936669e-21	0.747319687334738	0.865639552699203	1.31380335073736e-12	1.2236974013366e-16	11.9603124295709	5.73457526047331e-33	0.378249964591424	0.517581600676909	0.00205800749940843	8.51576301437693e-05	5.08121221531474	3.75033854579942e-07	0.0432069891104737	-0.0748228342438762
ENSG00000213420	GPC2	221914	protein_coding	10	purple	0.0363996256764818	-0.149369329296806	0.775220983706163	0.290567710037078	-0.54972243879323	0.582509763926754	0.0482841488745743	-0.0725252692104071	0.704776104265391	0.609387775676079	-0.0942201818014103	0.924934253329631	0.0864988496514079	0.0677294950498765	0.496740230067527	0.633305034910621	0.82197849452827	0.411089136582209	0.234666332749996	0.30430879774565	0.0619734130504349	0.0282809608789862	2.90268190520254	0.0036998222236291	0.376129965786669	0.415630625367572	0.00219082428969542	0.00218231957980603	4.4142896662292	1.01342191178712e-05	-0.381548151398786	-0.413119645733106	0.00186566620520616	0.00233563020535632	-4.43435450742349	9.23485597637163e-06	-0.316085114117098	-0.366139428293884	0.0109452570578452	0.00759685413140218	-3.74207055293467	0.000182510255224803	0.718725871504521	0.722879624945646
ENSG00000165192	ASB11	140456	protein_coding	5	green	-0.277681562914527	-0.409848761438694	0.0263132470450192	0.00254963925028561	-3.76489637827865	0.000166618164175444	-0.292273015773049	-0.548364331833266	0.0191025232495198	2.57080911085805e-05	-4.75637069637387	1.97104387502298e-06	-0.209364717628761	-0.293426738191385	0.0968412752968645	0.0347541484824149	-2.69474672731133	0.00704421528592628	-0.210595716411698	-0.251272778263159	0.0948499950163495	0.072358240472245	-2.47421262827373	0.0133530198293449	-0.523043961603009	-0.565212975353914	9.24437297332955e-06	1.26768728885664e-05	-6.43450600845198	1.23875538560647e-10	0.554551019772749	0.598954435859749	1.98785918863401e-06	2.72128439168121e-06	6.93703654781382	4.00410268367836e-12	0.391229873675198	0.463857080146582	0.00139057002117502	0.000533176782282841	4.81195939059877	1.49457727047271e-06	-0.0432463879771326	0.0407674500872283
ENSG00000133318	RTN3	10313	protein_coding	3	brown	-0.237890472823784	-0.223543992515515	0.0583728669849355	0.111150003216831	-2.48730515129266	0.0128714940792032	-0.17165925606395	0.02083234135741	0.175003819899814	0.883457080619487	-0.861138806319868	0.389161598337038	-0.450930692342165	-0.318801327371286	0.000184458738535519	0.0212513400133936	-4.35675929827781	1.32002293142482e-05	0.80391307654331	0.837524202531442	1.26979910982863e-15	9.98486745252811e-15	12.2419807406133	1.85450846084877e-34	0.471327921171757	0.569933086404309	8.45706927041289e-05	1.03262955277683e-05	6.08656759237332	1.15356969550188e-09	-0.483124480427119	-0.623852968796439	5.26473539258957e-05	7.77209607820029e-07	-6.59094409802333	4.37038435390126e-11	-0.322656177955177	-0.475032868901474	0.00931356992871631	0.000373069837248039	-4.4457744947102	8.75757775239072e-06	0.193297681071413	0.193530117154689
ENSG00000221878	PSG7	5676	protein_coding	6	red	-0.119165271266948	-0.109515949762669	0.348305800651903	0.439603995025034	-1.216436571001	0.22381865978471	-0.0789587374367285	-0.0804656150184016	0.535132935299001	0.570672468606209	-0.843740469798435	0.398814447587323	-0.26621223328953	-0.261975329222888	0.0334820008194254	0.0606386412028688	-2.85993036651539	0.00423734038261466	-0.48039139764021	-0.471287369387705	5.88490396511768e-05	0.000421069964436165	-5.47330554112323	4.41717547357604e-08	-0.908623093167879	-0.80996614064148	3.40755218654558e-25	3.54874690240103e-13	-14.0952733314245	4.06072563937235e-45	0.851345503465324	0.684119699934167	5.02316860550165e-19	2.25682679897826e-08	11.2051583203825	3.84665408472966e-29	0.870873558814159	0.879286360335199	8.64470210575435e-21	9.94186095666274e-18	14.3054090202121	2.02444051869551e-46	-0.340335118028466	-0.253205085853512
ENSG00000149451	ADAM33	80332	protein_coding	0	grey	-0.0171076297444119	-0.200870958183276	0.893265465822895	0.153323580974682	-1.1134603805838	0.265510755051032	0.0268835554290555	-0.184297544629172	0.832990518168617	0.19090105430167	-0.782421218031011	0.433967068162362	-0.102388584399701	-0.225340276666354	0.420771365598349	0.108233299178315	-1.71845523809918	0.0857136123244147	0.0706076135211916	0.230883136106183	0.57929098108707	0.0996025928301043	1.56939247017792	0.116556517505211	-0.0319500840674143	0.0325899660184353	0.802102543663936	0.818590984590425	-0.0149435503738317	0.988077215620354	0.0581144076517872	-0.00526069818974952	0.648290750989689	0.970474247309602	0.297628593826007	0.765986648346981	-0.0347631495367153	-0.0844772580170549	0.785078928058648	0.551554959953932	-0.617026437742667	0.537217287775843	0.157357413892584	0.0964399855668536
ENSG00000100578	KIAA0586	9786	protein_coding	1	turquoise	0.54843562425741	0.434501341313857	2.71195102176804e-06	0.00128828299297626	5.75769085823493	8.52723329496287e-09	0.450208125844198	0.133580302136752	0.000189456930492652	0.345125987811666	3.37206734660956	0.000746062027603508	0.761423985069157	0.750967420939393	2.79117373540183e-13	1.43474922689882e-10	10.4413590331597	1.60496335485366e-25	-0.330592322713779	-0.225799518412328	0.0076285309501837	0.10749712116025	-3.06128299136799	0.00220390685597945	0.422661187481433	0.492588170549378	0.000502863785530198	0.000207602680938209	5.20801846623962	1.90867933878214e-07	-0.462634854420843	-0.477324859279698	0.00011862387347805	0.000346199801956615	-5.38511860129119	7.23968947803554e-08	-0.426531974192504	-0.487637567470929	0.000440583962047054	0.000245702979229563	-5.20173108078545	1.97440779044865e-07	0.141463127772846	0.0729286495996292
ENSG00000147724	FAM135B	51059	protein_coding	6	red	-0.12127033574097	-0.236486290861597	0.339794838456085	0.0914289758150208	-1.88378893447554	0.0595935309273873	-0.249881568214779	-0.301682930905613	0.0464406315800883	0.0297425722676306	-2.97822505154048	0.00289923018972114	-0.337057798434219	-0.349805552445638	0.00645924544037588	0.0110209219999975	-3.77911280689062	0.000157388116308425	-0.0422719023906763	-0.272023040579606	0.740147248268789	0.0510733368050933	-1.63073647863737	0.102945935874529	-0.40893766140516	-0.647472870814981	0.000793604503932761	2.13020762490204e-07	-6.2729498557511	3.54271029277897e-10	0.444714581320526	0.689194506968334	0.000231712136136454	1.61193659044746e-08	6.89400530227292	5.42430008481778e-12	0.368338409702957	0.561087109992033	0.00274727000010604	1.51270682971498e-05	5.32402906451864	1.01493679121402e-07	-0.350594428962603	-0.239756533645075
ENSG00000072786	STK10	6793	protein_coding	1	turquoise	-0.582437573218047	-0.663936763168328	4.44497011471572e-07	8.07357525645918e-08	-7.70803751677108	1.27767193017135e-14	-0.400444361188698	-0.314676178753073	0.00104256363259254	0.023082958142874	-3.99035890495806	6.59733866768338e-05	-0.909796574078755	-0.907103320523099	2.3236024394611e-25	1.996211465498e-20	-16.0529464726208	5.45134747284877e-58	0.820640060441139	0.725157280123984	1.04482581486387e-16	1.20346647309794e-09	11.0439689858013	2.34443426714653e-28	-0.0114815709287227	-0.104481075776185	0.928251327208921	0.461043423495701	-0.588248328520827	0.556365622762905	0.026438312220114	0.105932726177963	0.835717722221392	0.454804581126369	0.678894932573074	0.49720443674855	0.11231620571197	0.156077271654368	0.3769009506532	0.269195224020127	1.41481722142517	0.157122093452726	0.21863113852765	0.183991963601428
ENSG00000111305	GSG1	83445	protein_coding	5	green	-0.117209858168027	-0.173376810005823	0.356329023918329	0.219004246329278	-1.53134043300414	0.125685277568501	-0.0589165254963441	-0.233910433463449	0.643762459740988	0.0951190770353504	-1.52002499784965	0.128504693065838	-0.341207098077454	-0.368074576670115	0.00579452883601923	0.00726020434583287	-3.91007717992378	9.22666355005522e-05	-0.442141429646558	-0.546064352215871	0.000254330571591151	2.82300359372656e-05	-5.70785363653054	1.14409736082909e-08	-0.94373371502761	-0.979391636561115	1.7129688284187e-31	2.10549273842677e-36	-21.2733832847843	2.00299885331052e-100	0.886234311785508	0.979717821118304	2.15985372206347e-22	1.41834390076365e-36	19.2701062931805	9.57392267603554e-83	0.879219277042987	0.860001352774385	1.23923201744579e-21	3.19019879263948e-16	14.107489797391	3.41519574153139e-45	-0.309635034721785	-0.283142738406576
ENSG00000151491	EPS8	2059	protein_coding	6	red	-0.0379160815091856	0.084219042402406	0.766117432495281	0.552776239486745	0.210885998837705	0.83297622975256	0.0270768475123024	0.0475648009152017	0.831807173460326	0.737740952402593	0.388797966014541	0.697425605573362	-0.144425945230577	-0.142842533071862	0.254862887614812	0.312397224850617	-1.52892234933086	0.126283695009285	-0.432141147780286	-0.378430958474971	0.000362739614581363	0.00567023483930071	-4.56637400132889	4.96233079286658e-06	-0.705907783444155	-0.59228907302826	7.28226534664423e-11	3.73930007249638e-06	-8.29987534356156	1.04220691342781e-16	0.673944323839541	0.474672342460837	1.03650411623908e-09	0.000377464329441383	7.1344912094553	9.71458231572313e-13	0.623886427490336	0.581367659106217	3.63849059816738e-08	6.19986150155022e-06	7.39457742527614	1.41858678460372e-13	-0.354945303548302	-0.281557789737295
ENSG00000121691	CAT	847	protein_coding	3	brown	-0.329919427403826	-0.208382091870091	0.00776025303948565	0.138216676078964	-2.96568050324601	0.00302014059259271	-0.114931414017748	0.130981193862933	0.365819746781012	0.354677619779096	0.0159390526936781	0.987283014409744	-0.536944391544153	-0.430404895273556	4.78273420529879e-06	0.00144816682601783	-5.64180338633637	1.68278199993795e-08	0.804646199631306	0.777161990881378	1.14392647244584e-15	1.25129406162947e-11	11.3802460453908	5.2451540667373e-30	0.40768597011242	0.438206578602437	0.000826539321709774	0.00115747182237806	4.75995579186254	1.93635367680802e-06	-0.417533018514335	-0.49586677623599	0.000597693156897368	0.000185418618550727	-5.19503845845168	2.0467752347421e-07	-0.272731863824237	-0.376621971023606	0.0292300974459965	0.00592375444731422	-3.53851905510891	0.000402378238530903	0.170782969159393	0.278964118590611
ENSG00000182698	RESP18	389075	protein_coding	4	yellow	-0.133466396920279	-0.129781583312121	0.293075023420969	0.3591401948413	-1.40015804716286	0.161465995701101	-0.110409316140023	-0.149034807868713	0.385106728045167	0.291661730556477	-1.36801526122595	0.171307299160902	-0.279123047686389	-0.36608746646181	0.0255114124466044	0.00760607766911937	-3.51593708100142	0.00043820481833825	-0.256880750235589	-0.211868210915509	0.0404556256815944	0.131595515611707	-2.5386513879571	0.0111280646387396	-0.68875965323808	-0.588687628554773	3.15699338552118e-10	4.42678165216391e-06	-8.08633400823697	6.14874196125511e-16	0.752781877198933	0.636750578339861	7.30012514389392e-13	3.88586897524413e-07	9.21620399966653	3.0780426107846e-20	0.362583578343785	0.428120698575226	0.00323578231241182	0.00154481595259864	4.40292298150629	1.06802089071918e-05	-0.122688653487931	-0.085941174505663
ENSG00000166578	IQCD	115811	protein_coding	3	brown	0.241652619640128	0.368936342134376	0.0543878015170078	0.00711451268259891	3.30856895136085	0.000937740906638248	0.0750597667017765	0.138958033206415	0.555542200347554	0.325873760519758	1.11801727885316	0.263559613759358	0.40042246351258	0.473003803135777	0.00104328770071187	0.000398419402162513	4.93124235666523	8.17082840776014e-07	-0.676799020154133	-0.570975503129916	8.28703466974265e-10	9.86481100554477e-06	-7.82813835399351	4.95146886618653e-15	-0.37713967215965	-0.157658315968447	0.00212663986104353	0.264314278383863	-3.00377004744105	0.00266656784680564	0.37169558688074	0.128978225117312	0.00249368770666991	0.362147743598333	2.82209756133124	0.00477106606288719	0.288192330471452	0.156272167411785	0.0209252628986215	0.268590328788173	2.43918026286672	0.014720623075765	-0.236576231662045	-0.248869967829751
ENSG00000185272	RBM11	54033	protein_coding	6	red	-0.178413952661851	-0.16677747998608	0.158384415669925	0.237319852971094	-1.84586347715316	0.0649120309246929	-0.153653155665485	-0.0602393314008261	0.225431155341476	0.671406851735825	-1.16389597077513	0.244466172664016	-0.391516080881111	-0.424069613762975	0.00137835455025019	0.00173047103346536	-4.56598586300623	4.9715227257811e-06	-0.324449050807718	-0.158607394337789	0.00890692645314684	0.261412911888804	-2.67396338841429	0.00749606345944763	-0.889077026804178	-0.638771648106377	1.02962410021983e-22	3.47574735856296e-07	-11.6728070243011	1.75534159556291e-31	0.870332400938206	0.49110066516925	9.7593120626862e-21	0.000218442763308357	10.1174443701923	4.62329721922711e-24	0.714316306639059	0.69060780309246	3.41254489443162e-11	1.46595545519914e-08	9.23397921523195	2.60760423910387e-20	-0.333354945297945	-0.269352250765286
ENSG00000121481	RNF2	6045	protein_coding	1	turquoise	0.080947578687537	0.066057604161353	0.524866304687294	0.64173283989132	0.782455029549967	0.433947204233231	0.0343862356329455	-0.0706775458020702	0.787354249198776	0.618556615634716	-0.162447956353404	0.870953108617361	0.358305710911175	0.319468170375817	0.00364746014610837	0.0209670987758995	3.74285505282103	0.000181941189024869	-0.0508205194969126	-0.0192429831505566	0.690033957683225	0.892293729235383	-0.379427449600597	0.704370469969918	0.291759872922978	0.285709951663727	0.0193240166571356	0.0400516543271806	3.14249392978749	0.00167515186550923	-0.332048087976286	-0.270936164879288	0.00735023059592504	0.0520448826096272	-3.31096290167864	0.000929755338631618	-0.351603219320563	-0.329289031996684	0.0043861870513151	0.017138946684248	-3.75503675731287	0.000173316040898745	0.508833147125496	0.232605083329344
ENSG00000173157	ADAMTS20	80070	protein_coding	58	honeydew1	-0.144585475940122	-0.20330486693152	0.25433288078804	0.148300689964556	-1.8415864581801	0.0655356633558716	-0.0772856348143528	-0.229976485976743	0.543845495692803	0.100976687300514	-1.60199123803237	0.109157547061335	-0.409004444248411	-0.392673133179072	0.000791881150139101	0.00398417135404292	-4.49350371245776	7.00607994735807e-06	-0.0377746813563977	-0.329689757893888	0.766964972937307	0.0169962957721747	-1.92282133805434	0.0545024913458158	-0.537659383333931	-0.763335158391388	4.61965068132218e-06	4.71506412577662e-11	-8.36622559799498	5.94932402022479e-17	0.51544090394756	0.813856306335203	1.30966821325671e-05	2.22256440831988e-13	8.86597328483616	7.58386584746773e-19	0.454048536539232	0.568320737194649	0.000164247821865763	1.107958461209e-05	5.95222151576323	2.64527001753076e-09	-0.258893235679595	-0.190156609809314
ENSG00000140943	MBTPS1	8720	protein_coding	1	turquoise	0.339358719391315	0.338665057162494	0.00608281902627255	0.0140558724249712	3.73038690237597	0.000191185951277364	0.253996531256089	0.245713427903272	0.0428397123477964	0.079118986438661	2.70006729840863	0.00693254510884827	0.639297961469324	0.65459602177354	1.303045043699e-08	1.41015800524966e-07	8.13121091448611	4.25023087301127e-16	0.0306854556075002	0.160400470147831	0.80978607947693	0.255989871422837	0.979891613839903	0.327139622962718	0.800781276505472	0.846918345213855	1.97371495247932e-15	2.53208838607469e-15	12.3546743638307	4.59613457800579e-35	-0.781539900930772	-0.817217228688515	2.52357034442533e-14	1.47040169639462e-13	-11.5842466772907	4.95301747301636e-31	-0.692492313811317	-0.792200030365575	2.31396152225738e-10	2.64496735961369e-12	-10.134350610669	3.88949276939699e-24	0.14686516446284	0.178336667824372
ENSG00000203907	OOEP	441161	protein_coding	5	green	-0.269759245190164	-0.333886386652587	0.0311089005192483	0.0155620645459258	-3.27604627854896	0.00105271309463565	-0.350564734128581	-0.437161698116073	0.00451176688483496	0.00119309917381523	-4.38187133895924	1.1766429004657e-05	-0.29455159526626	-0.323495509009854	0.0181449582625458	0.0193178594707503	-3.36778730920324	0.000757740281637357	-0.099867117036179	-0.268310172854494	0.432361954551909	0.054454165663223	-1.93310632444731	0.0532231011491819	-0.496796719171421	-0.594770713996473	2.97286097901477e-05	3.32480168748591e-06	-6.4597580721432	1.04870500013406e-10	0.60209295806344	0.733200908516369	1.41791612167847e-07	6.36755352591054e-10	8.5555972600542	1.17260013919477e-17	0.19192249398165	0.356358010517318	0.128691759557728	0.00951411815212847	2.9455366372286	0.0032239496422552	0.0826920043698627	0.0219387610369993
ENSG00000152291	TGOLN2	10618	protein_coding	3	brown	-0.330831962223923	-0.263816905461819	0.00758209486308685	0.0587852677973628	-3.26501893473681	0.001094567592988	-0.135663360615417	0.0521401214787335	0.28512948031675	0.713546111699655	-0.499090145225731	0.617715879748598	-0.511345084401367	-0.397920312248448	1.57458923872894e-05	0.00348482001961572	-5.24915572993353	1.5279786636597e-07	0.917455965570447	0.936830542238596	1.66680433009312e-26	1.85112235465384e-24	17.3139542499631	3.69168402000643e-67	0.563323645896545	0.636293709918556	1.25931180330597e-06	3.98464473319037e-07	7.31010544212704	2.66932836605993e-13	-0.502086481224101	-0.610067929366306	2.36739522522215e-05	1.57617193632479e-06	-6.61906592932802	3.6147562039603e-11	-0.499169697601051	-0.599928547927706	2.68539820955034e-05	2.59622445132682e-06	-6.51742439897158	7.15248487740868e-11	0.198581551845352	0.199074512563807
ENSG00000102401	ARMCX3	51566	protein_coding	5	green	-0.067161770776897	-0.121823216004842	0.597984910575068	0.389604121812831	-0.986661161729884	0.323808775849693	0.0597743597493702	-0.18009653849578	0.638933867455773	0.201390229273132	-0.577205532121732	0.563800620383376	-0.181142523873407	-0.251543249938758	0.152012383259779	0.0720414047082713	-2.30511056208734	0.0211603821094467	-0.178869903767179	-0.337866962017757	0.157306125231283	0.0142983842203022	-2.76514855631293	0.00568968777458252	-0.464154885553474	-0.647466522885579	0.000111882083728415	2.13098069553096e-07	-6.6529467794411	2.87282099262381e-11	0.449721159593318	0.670343712480356	0.000192895111063143	5.44445639227276e-08	6.75358586683145	1.44235076053132e-11	0.34452201808654	0.512197908710424	0.00530749193453232	0.000103786364883951	4.82854624701379	1.37533395678116e-06	-0.217335038706994	-0.259792257415841
ENSG00000149582	TMEM25	84866	protein_coding	6	red	-0.129372186805786	-0.176330052253845	0.308265382543791	0.21113539689644	-1.61533547916091	0.106238064361781	-0.0171605218166492	-0.173282717949111	0.892937408412583	0.219258264061419	-0.970800282302823	0.331647741999987	-0.347086636428846	-0.383253354165687	0.00495580928214683	0.00504019604271191	-4.03557869266384	5.44678794072931e-05	-0.381595811659698	-0.515414659069201	0.00186300902215754	9.22525805824098e-05	-5.08820694811266	3.61464803879155e-07	-0.84907612641839	-0.957293418723146	7.75446275872929e-19	1.32509981356203e-28	-16.5378906184406	1.95757931704963e-61	0.774849270704286	0.931955392885449	5.76829262396599e-14	1.12047796434363e-23	14.1131945954755	3.14979641378964e-45	0.893692463819127	0.888266765016308	2.95930107062785e-23	1.60574628110788e-18	15.0856861889603	2.01172244051155e-51	-0.323448598505726	-0.281559643648122
ENSG00000120280	CXorf21	80231	protein_coding	1	turquoise	-0.0655931702231643	0.00351450363020451	0.606582242506143	0.98027237429521	-0.348159845139223	0.72772014238082	-0.0478250678095122	0.097453749921304	0.707456212964686	0.491890825073759	0.222338166660804	0.82405064286234	-0.348133123865236	-0.353773735959786	0.00481831802251	0.0100856601965874	-3.87162220952616	0.00010811342877	0.471156022541961	0.335701026069064	8.51459872575841e-05	0.0149746407243451	4.59441671001813	4.33961413172182e-06	0.158865492595396	-0.0101059859816984	0.209894484604927	0.943313754510996	0.841550024516499	0.400039872843134	-0.177889133515787	-0.00421704174852545	0.15963232133846	0.976329913029303	-1.0221804615815	0.306695496460855	-0.137059210142438	-0.0177204467288726	0.280155780582503	0.900771049468791	-0.856557906366863	0.391689257502627	0.0334011066914406	-0.188354872316028
ENSG00000162623	TYW3	127253	protein_coding	58	honeydew1	0.386922374444083	0.00800782310863113	0.00158655653241845	0.955069065170175	2.31266467367754	0.0207410827173024	0.354010903072294	-0.102254852594772	0.00410685210338834	0.470700622365435	1.54712747413974	0.121832510125631	0.175468623645541	-0.123090693490673	0.165481754764196	0.384652943839217	0.368593706924759	0.712430586950446	-0.393299568489341	-0.504280572200451	0.00130438504319788	0.000138008973167638	-5.08965518090464	3.58715203071125e-07	-0.279726107362135	-0.696912474405918	0.0251821283267536	9.53550998239173e-09	-5.90645158071426	3.49554970547314e-09	0.189010818574417	0.716022217778434	0.13470485883117	2.41502324563995e-09	5.56234591088598	2.66172025817116e-08	0.299109433220243	0.547264194365944	0.0163520641247747	2.68872863176844e-05	4.79022212991019	1.66596782725102e-06	-0.270210753023979	-0.326618755142913
ENSG00000183434	TFDP3	51270	protein_coding	1	turquoise	-0.209129261069352	-0.335059744823042	0.0972258420710647	0.0151800309393033	-2.92440238189721	0.00345118307112168	-0.150226539592578	-0.143742600161564	0.236071332334912	0.309326177218936	-1.5665300175574	0.117224586871634	-0.374827170025427	-0.45886702654468	0.00227619613099687	0.000622917120553958	-4.67322864979085	2.96501359199434e-06	0.116424489379971	0.00983237241261919	0.359583186689032	0.944846095289655	0.700340441477097	0.483714721400879	-0.264001532513827	-0.461543443532819	0.035036090320396	0.000573221416604819	-4.00190435620814	6.28346995900661e-05	0.228585054632821	0.388442158419019	0.0692516126013002	0.00443162375242533	3.34541677769207	0.000821590109559621	0.377419178293817	0.528061448096637	0.00210917218066451	5.73821180548376e-05	5.14792848460942	2.63378862500854e-07	-0.162716334007576	-0.144419367673875
NA	MRTFA	NA	NA	3	brown	-0.460363138316988	-0.521986000131289	0.000129398311445134	7.2252653832763e-05	-5.66680542799855	1.45484387016561e-08	-0.403229443579539	-0.258172694426095	0.000954085058866302	0.064614160757764	-3.70096425872994	0.000214781730523206	-0.579477388810283	-0.529097790116114	5.2456554821555e-07	5.51460104556744e-05	-6.62851019734265	3.39091702368899e-11	0.879494651341572	0.923061757237585	1.15948293347095e-21	2.17270838381389e-22	15.6941797434206	1.65771535585795e-55	0.440189454688788	0.498959319950755	0.000272816391596768	0.000166495478885269	5.37017572359347	7.86599568680435e-08	-0.367704809318993	-0.447657879665467	0.00279762700454058	0.000876005184297722	-4.55669337674795	5.19651972029164e-06	-0.337520322238683	-0.428275566258508	0.00638197675524628	0.00153808569784743	-4.24482266592493	2.18766361672769e-05	0.284972131364788	0.38089208797693
ENSG00000039319	ZFYVE16	9765	protein_coding	3	brown	-0.362579989776434	-0.32887892287985	0.00323610959083237	0.0172859909110919	-3.82278668344108	0.000131951926275789	-0.187341943222048	-0.143450270380629	0.138245567223598	0.310321484125362	-1.7777752005171	0.0754407830814346	-0.470644191619746	-0.485668121225088	8.6880360584327e-05	0.000262551194185437	-5.49643470716373	3.87546490828083e-08	0.582772431262313	0.590166282206625	4.36201482927263e-07	4.13143454216006e-06	7.1013601580609	1.23534972676398e-12	0.144242881297557	0.165989924386784	0.255472001253326	0.239573669077393	1.64645140247462	0.0996708576367236	-0.116517151996672	-0.173076088710191	0.359198295846972	0.219816814918764	-1.52588008420863	0.12703973142643	-0.208182221742259	-0.22966709616537	0.0987846648157087	0.101448926178471	-2.34549413892861	0.0190018773435963	0.169272728177567	0.288091196755121
ENSG00000083750	RRAGB	10325	protein_coding	69	mediumpurple2	0.0320141524836187	0.472288435974214	0.801713771342006	0.000407721968570997	2.74336662598514	0.00608127465940743	0.0562765940840968	0.260924715843021	0.658713729595961	0.0617168369672476	1.64916833651451	0.0991131528177042	0.107815269561524	0.531128767850628	0.396438945364279	5.09941222191614e-05	3.56121314082329	0.00036914526505101	-0.409597164938781	-0.42430415131758	0.000776733608760077	0.00171920343108682	-4.68733301815614	2.76788373246217e-06	-0.40155654597327	0.0647697932921557	0.00100637926292758	0.648255265921855	-2.04479934798252	0.0408746440823137	0.448509363506402	-0.0489258101246896	0.000201700564999061	0.730516178668597	2.44347423539086	0.0145466082207788	0.189808542915165	-0.15811983848937	0.133036747935957	0.262900709913193	0.272493511486318	0.785242579670467	-0.141609453416102	-0.289812086020717
ENSG00000135723	FHOD1	29109	protein_coding	4	yellow	0.00927454943465163	0.181769176694403	0.94201653483796	0.197166168111761	0.970698536585969	0.33169842082486	-0.186902755775014	0.0517231584039111	0.139188878197054	0.715739943390767	-0.794161528402599	0.427101401947606	0.39627465796528	0.539627914467422	0.00118891265851335	3.65489856508296e-05	5.35228085093442	8.68524576034818e-08	0.25326314551326	0.262937779852676	0.0434640604594891	0.0596642542588501	2.78778382525167	0.00530699437472329	0.74954475446385	0.81339121038895	1.03600323647563e-12	2.35179094815e-13	11.0962444488096	1.30826396534879e-28	-0.709625704018996	-0.775873025237778	5.22566709398542e-11	1.42161077921988e-11	-10.1100172118169	4.98755133629605e-24	-0.643247230626954	-0.726737283831443	9.92306375172733e-09	1.06388700627175e-09	-8.86095243859353	7.93337104182421e-19	0.330418534809833	0.164415929551214
ENSG00000204410	MSH5	4439	protein_coding	6	red	-0.0882020395317632	-0.0302686790985417	0.488270811574365	0.8313165494718	-0.643757280657581	0.519732839386696	-0.176316613667486	-0.0900350034995836	0.163414850932592	0.525584846278811	-1.44345358235999	0.148892739305059	-0.0994447158829285	-0.08093028948275	0.434321113692111	0.568442474287947	-0.96105921359243	0.336522395763411	-0.233237264509001	-0.435016950943928	0.063625649016288	0.00126932123405278	-3.65329841322652	0.00025889305565153	-0.398894657622874	-0.558674249501441	0.00109494075629476	1.67556770852692e-05	-5.50597381722417	3.67133096418161e-08	0.319527495369765	0.467293645862589	0.0100619714129297	0.000478348701838953	4.37661398473143	1.20537169181427e-05	0.499373248509847	0.622300305933294	2.66198088410605e-05	8.43071983135951e-07	6.69750866893788	2.12002657280593e-11	-0.0119238533796155	-0.105828269575742
ENSG00000173327	MAP3K11	4296	protein_coding	3	brown	-0.454406926774317	-0.392653025859701	0.000162059757757319	0.00398620009128904	-4.80420503484427	1.55367556429646e-06	-0.432038205953251	-0.176626544554361	0.00036404721833563	0.210356495569759	-3.4670261216712	0.00052625074624156	-0.423569611188884	-0.304911268749086	0.000487568489317482	0.0279542147882033	-4.09144645501544	4.28690933919784e-05	0.868828364909277	0.900054772235007	1.36323775456797e-20	1.1409909617497e-19	14.7580901171651	2.72899944537904e-49	0.5913544913751	0.690265116112411	2.67197869633078e-07	1.50016340588509e-08	8.0269775494064	9.99033581250986e-16	-0.515510443957145	-0.636324806945812	1.30555144561617e-05	3.97784775545547e-07	-6.93463907769841	4.07259571620849e-12	-0.488957826752424	-0.606774591145479	4.13780532189355e-05	1.85705997020961e-06	-6.49602949524874	8.24674957558115e-11	0.361380252709207	0.347959539442032
ENSG00000143365	RORC	6097	protein_coding	6	red	0.238837661405367	0.0695059767014947	0.0573479307732745	0.624400310079541	1.70407059296903	0.0883678997189045	0.169741161325033	-0.0705889633047779	0.179946647379998	0.618997647758891	0.6007827635741	0.54798468587574	0.223841068437417	0.00408615399694578	0.0753921019424819	0.977064381365094	1.28818939507269	0.197680042657932	-0.758774555622598	-0.711147297705442	3.7639484526956e-13	3.46414325287946e-09	-9.97807962681689	1.90110474524088e-23	-0.664725352503987	-0.783117859654744	2.09988911001929e-09	6.86168484405933e-12	-9.7279864717183	2.29082476483073e-22	0.541688618714174	0.757599099609477	3.79360604150112e-06	7.96516649865064e-11	8.32986269116496	8.09361712240923e-17	0.776543977445787	0.725926317407588	4.69109691360241e-14	1.13349899435812e-09	10.3718793783567	3.32911924977296e-25	-0.281186131486335	-0.28527399132407
ENSG00000134294	SLC38A2	54407	protein_coding	1	turquoise	0.276353891515576	0.501868015590475	0.027070464397428	0.000150321745046906	4.33874232367293	1.4330041991045e-05	0.191925366646943	0.343201962841315	0.128685929224569	0.012743095215833	2.87060124023427	0.00409691980880926	0.660516221471898	0.759119131712743	2.87514339935253e-09	6.94171408590176e-11	9.38996000150692	6.00230467155158e-21	-0.119949105343719	-0.103015675920262	0.34512136944353	0.467388103684268	-1.18799135815846	0.234836814399023	0.558471670648965	0.607859406109026	1.6236156700196e-06	1.75976314626178e-06	7.038680816793	1.94068347434189e-12	-0.602360370670961	-0.642196660576624	1.39530306661952e-07	2.87178062377396e-07	-7.68937652861015	1.47853742653897e-14	-0.535342517026454	-0.600349130503278	5.16782645622248e-06	2.54389859691289e-06	-6.79578328625267	1.07725610740419e-11	0.179557164089477	-0.0581722998187609
ENSG00000168765	GSTM4	2948	protein_coding	3	brown	0.0384975412326363	-0.22802023776195	0.762635092077559	0.103991370163332	-0.946049411397958	0.344123384604032	0.0909675288667254	-0.136169853914003	0.474682407334953	0.335769289476898	-0.177215055049345	0.859339470605883	-0.129469608514168	-0.289232358708581	0.30789813216506	0.0375565471712292	-2.21356672453998	0.0268585984771005	0.189656500122984	-0.0226845660097693	0.133353473342033	0.873176711338072	0.955461724876577	0.339344252345483	0.10023951359201	-0.311093529048005	0.430638872904871	0.0247798542474204	-1.04878763660409	0.294275868932027	-0.138838969550374	0.360105942918677	0.273898019811722	0.00873505103569558	1.10699020807387	0.268298161909426	0.0149346285621104	0.239388404869373	0.906758048244266	0.0874061975167834	1.30378486308546	0.192306945066732	-0.0402133059728736	0.0435863628028139
ENSG00000243926	TIPARP-AS1	NA	antisense_RNA	5	green	-0.0455033374307547	-0.238129423359529	0.721064066036489	0.089133991647762	-1.46747767699155	0.142246157479893	-0.0222446387823349	-0.244972322700383	0.861495114797614	0.0800566809951713	-1.37415876819744	0.169392398059342	-0.218803737200573	-0.31795494155516	0.0823789769866139	0.0216167909981138	-2.88511917993853	0.00391265511299324	-0.368301496649524	-0.294604535387656	0.00275018145016666	0.0339991271427385	-3.66970429263466	0.00024283120799364	-0.708404354088846	-0.626751067165117	5.83087667441788e-11	6.66934146751569e-07	-8.60199249741455	7.83439163892136e-18	0.726074225870113	0.621677125009667	1.12871069818498e-11	8.70942533195117e-07	8.76309512414498	1.89961235072636e-18	0.594426504096154	0.58773428688686	2.23425158381922e-07	4.62746985875627e-06	7.18203170285493	6.86829889793892e-13	-0.192801623216504	0.15070155183181
ENSG00000171189	GRIK1	2897	protein_coding	5	green	-0.0758461948554539	-0.234474532084722	0.551395942492735	0.0943012343194904	-1.61770180157946	0.105726877565828	-0.0490819024430182	-0.248355779368994	0.700127340433199	0.0758460187600993	-1.54179494601524	0.123123430612423	-0.299923459056763	-0.369304786172895	0.0160483825710701	0.00705300353859865	-3.66095319813021	0.000251278660999224	-0.311634953561706	-0.394004447944261	0.0121861729212075	0.0038518533600008	-3.87745565172874	0.000105554560480072	-0.731703485572159	-0.804085600235614	6.51172323994195e-12	7.05688104811385e-13	-10.7416230204515	6.48933976018298e-27	0.706870446893128	0.79048363522136	6.68594450427583e-11	3.17845474848475e-12	10.2682476194371	9.7967988005079e-25	0.694740915542831	0.74084788183755	1.91469308896018e-10	3.4026842950318e-10	9.53370090687858	1.51773843868574e-21	-0.313290271004927	-0.10335132203652
ENSG00000178234	GALNT11	63917	protein_coding	4	yellow	0.137073181010478	0.431907772943271	0.280106291989665	0.00138756016535965	3.07922358261782	0.00207540862733841	0.0631334411071979	0.409773695215515	0.620171047248427	0.00255474834720288	2.52867636589735	0.0114493546728218	0.377452469786586	0.501913200028517	0.00210710021245314	0.000150082217522014	4.97018035857829	6.68906501367474e-07	0.195969453533243	0.22069137435624	0.120674944312889	0.115905040661602	2.22732420556069	0.0259256139280214	0.680443811376866	0.749379318132401	6.2052095194104e-10	1.64741576392519e-10	9.47860000175493	2.5771741177525e-21	-0.655994321956911	-0.726333052007037	4.00753954866545e-09	1.09806489990492e-09	-8.9794747637875	2.720623844724e-19	-0.585931441642767	-0.65523745572224	3.64795157610342e-07	1.35801120209151e-07	-7.66057280315133	1.85105620987368e-14	-0.0311749888034423	-0.262685106729379
ENSG00000176788	BASP1	10409	protein_coding	32	violet	-0.192069870316863	0.129700746028469	0.128392904304232	0.359442136418599	-0.430671784024192	0.666707037829567	-0.334694334435001	0.171006176328964	0.00686703526451666	0.225466783198189	-1.07465456194223	0.282529414004594	-0.143031578466516	0.207884981436357	0.259527271346808	0.1391807542042	0.252934412286681	0.800318896718025	0.19876664134869	0.403686833858517	0.115360698416864	0.00300047920191987	3.26184457402116	0.00110689815420928	0.00770226535832501	0.618832079420813	0.951833434147613	1.00945182768539e-06	3.65843578448486	0.000253759302899179	0.0516256177824308	-0.664713915472542	0.685378063721453	7.70070660547515e-08	-3.7183659896436	0.000200515618294466	-0.128276439721433	-0.513900494957699	0.312415478416905	9.75269925554384e-05	-3.55824795465822	0.000373336800967641	0.120133430841206	0.170155818156495
ENSG00000163468	CCT3	7203	protein_coding	1	turquoise	0.61598527147271	0.700356286324078	6.02951202413265e-08	7.50407961943134e-09	8.34048954503966	7.39836042100092e-17	0.380024512620609	0.385840891406171	0.00195242295309635	0.00472812810904428	4.26211824644486	2.02498238014087e-05	0.930560409808834	0.977413150388892	9.5545658480217e-29	2.03536772742798e-35	20.4371524302859	7.81690030040144e-93	-0.765084486726006	-0.507369719864398	1.83481362154094e-13	0.00012358841980185	-8.41023925251258	4.09175219393089e-17	0.102991122861405	0.417122127191108	0.418028224621292	0.00209554857341957	2.79648514517708	0.00516617858173415	-0.0921831077937276	-0.415473406611521	0.468774330808788	0.00219164952420728	-2.72575770915849	0.00641540725364732	-0.232492511294064	-0.404784350626815	0.0645006710998051	0.00291536076884159	-3.46536179488598	0.000529518607193906	-0.106704095521093	-0.088994105942433
ENSG00000110047	EHD1	10938	protein_coding	3	brown	-0.443721169417098	-0.374695766132854	0.000240216671155225	0.00620453408494354	-4.62438854927823	3.75705026229884e-06	-0.332564278019679	-0.113226815174785	0.00725370591530327	0.424164540908067	-2.49339651053863	0.0126527462529847	-0.623905000471985	-0.457816672712522	3.63411276717954e-08	0.000643458702967494	-6.54484345893242	5.9557737505573e-11	0.957174031450902	0.96347309636955	4.42404263062399e-35	2.86250656049714e-30	20.6013628774858	2.66827312482491e-94	0.480703413456126	0.610133486999118	5.81083934846373e-05	1.57100528857756e-06	6.46261428676221	1.0290936753725e-10	-0.407399201713344	-0.579519970081347	0.000834256840256438	6.74141728935385e-06	-5.71669436476295	1.08616219709398e-08	-0.440471883794917	-0.567951351618975	0.000270067819405569	1.12591712529936e-05	-5.85499624266537	4.7702080036785e-09	0.225722277613192	0.302533007193997
ENSG00000172602	RND1	27289	protein_coding	3	brown	0.128218050317532	0.125347581875535	0.312637628839675	0.375929725208965	1.3478906569081	0.177693553571635	0.0263713431541345	0.0816498223016429	0.836128088783429	0.56499739629509	0.556023457906489	0.578194818683696	0.0688955064762566	0.0742042077354806	0.588545839605878	0.601107702055349	0.755906878591824	0.449705029534585	-0.417570000566823	-0.414700236041696	0.000596954798853276	0.00223804998156363	-4.68260852655361	2.83247137350519e-06	-0.415546131264889	-0.391757531907877	0.000638602213314902	0.00407747833005754	-4.53197484733643	5.84348090846628e-06	0.360799353577454	0.372287285123025	0.00340217954187854	0.00657190535031365	4.05890581857458	4.93031921189526e-05	0.423610129027553	0.411071568230457	0.000486896246922439	0.0024676795974414	4.70159434797353	2.58137939214565e-06	-0.125475548670954	-0.468850782122305
ENSG00000214595	EML6	400954	protein_coding	5	green	-0.106707547832781	-0.0818888423713998	0.401337288555675	0.563855141262081	-1.00675613293725	0.314051979849575	-0.137821178414149	-0.150383350030073	0.277465141852385	0.287267828004756	-1.52993370393928	0.126033139731047	-0.22695770678178	-0.208542613487129	0.0713111692381836	0.137906434420789	-2.34427608260251	0.0190640538691635	-0.46576204498497	-0.499169677718423	0.000105138640930479	0.00016527462371345	-5.55074053393449	2.84462020592654e-08	-0.863475963756904	-0.755757481224432	4.33487706628447e-20	9.39677834957346e-11	-12.2074626434397	2.83596101102177e-34	0.865338116993761	0.765377614919428	2.91493380819873e-20	3.89816447404394e-11	12.3625973170184	4.16478974898614e-35	0.671448090531302	0.674098023412453	1.25796300828089e-09	4.30261233174281e-08	8.61976546584156	6.70913871286282e-18	-0.19870790239443	-0.194299015821861
ENSG00000205726	ITSN1	6453	protein_coding	1	turquoise	0.651272233163861	0.648020055883693	5.63520183965003e-09	2.06454769232776e-07	8.18835311536352	2.64824873716107e-16	0.489703140102401	0.365216972844736	4.01113707195338e-05	0.00776204904698277	4.89694646733546	9.73373411223658e-07	0.904412935375522	0.917727423081744	1.29150557607698e-24	1.08910104359778e-21	16.2012193363434	4.94370196579547e-59	-0.743955003787229	-0.636305291352993	1.87295628912891e-12	3.98211207384255e-07	-9.10074160147871	8.97171018561913e-20	0.116538342499494	0.214385517030723	0.359110312780993	0.126964682278374	1.74063784181793	0.0817470800829586	-0.162113289192347	-0.24463083074102	0.200604803912977	0.0804916950911533	-2.15911185270467	0.0308414903297089	-0.0823963285730167	-0.159661630221891	0.517450140630759	0.258215191594808	-1.26500307566684	0.205870225329943	-0.114039881267409	-0.174134469280418
ENSG00000105193	RPS16	6217	protein_coding	32	violet	0.554194333438633	0.523360228990077	2.02454390337584e-06	6.86093835216974e-05	6.3813761451777	1.75503634575322e-10	0.387823228595309	0.43782861696064	0.00154362935188209	0.0011702476486582	4.6262324639785	3.72377333379544e-06	0.862670596483835	0.726195061648663	5.13727105498249e-20	1.10996749204938e-09	11.8617974508457	1.86918809019028e-32	-0.518367675666954	0.0314933318651558	1.14644943751968e-05	0.824597297970113	-3.038962967813	0.00237394033775626	0.343110733638776	0.755580897034072	0.00551024875623732	9.54616491125418e-11	6.92028772576957	4.50727241654101e-12	-0.357001984589619	-0.822419460673891	0.00378183950594082	7.62731144983402e-14	-7.90049795161612	2.77791405885089e-15	-0.362736089586815	-0.615885409898689	0.00322190040321037	1.17437201840206e-06	-5.70767747915726	1.14528173923313e-08	-0.0578393794936159	0.0628907505266692
ENSG00000120942	UBIAD1	29914	protein_coding	1	turquoise	0.514473312724848	0.552581124962405	1.36821711222652e-05	2.16160391569756e-05	6.27736013879008	3.44369795874889e-10	0.323345127980505	0.246790389985591	0.00915543599402202	0.0777718060737145	3.12726818362597	0.00176438901193733	0.831119032469132	0.89163701813236	1.90790794387713e-17	7.77921873519687e-19	13.784629303908	3.15382424627862e-43	-0.630035389091545	-0.422854884083846	2.4317891428411e-08	0.00178988881047868	-6.38417430205252	1.72324723806162e-10	0.176722208803615	0.441912704289794	0.162432986357271	0.00103866085732925	3.36741304231896	0.000758769513102195	-0.151894115521091	-0.406016010827228	0.230850749841101	0.00282238880557344	-3.0064639563402	0.00264305385785919	-0.24747401710271	-0.427056465807037	0.0486602466312092	0.00159178092163802	-3.68854177759968	0.00022554299606709	-0.0402396554861466	0.0404315589893968
ENSG00000072840	EVC	2121	protein_coding	0	grey	0.00837141544210326	-0.13226303390328	0.947654492788559	0.349946851896769	-0.618601241546897	0.536179083763608	-0.0404329398915546	-0.206279214312495	0.751078142221281	0.142329224168318	-1.2716541984231	0.203496010750464	0.00176592284566308	-0.0626148089185465	0.988950491088394	0.659228261834294	-0.303651904778884	0.761393103182854	-0.0463876785164617	-0.249790252424552	0.71587043558794	0.0741145968440009	-1.53440662505596	0.124929648772696	-0.0538982210759779	-0.338653272989028	0.672298802803754	0.0140594274395382	-2.06323648334009	0.0390901654381084	0.0118218189273016	0.311176105243908	0.92613095888054	0.0247395949051122	1.67505957057135	0.0939225443012138	0.149958371003968	0.361477535082322	0.236918415200675	0.00846409001389477	2.73419960172586	0.00625321248660273	0.300067033140109	0.00513714482808882
ENSG00000095485	CWF19L1	55280	protein_coding	5	green	0.221467569464099	0.271684460446312	0.078622999326496	0.0513743978054036	2.64726225981304	0.00811463943789648	0.130172484957041	0.0672891615268509	0.305256874026302	0.635520288993531	1.06586054626488	0.286486686220183	0.348861597871143	0.420924074472344	0.00472460674443594	0.00188807934293954	4.27155752571739	1.94112438417481e-05	0.0919296172077093	0.072111524037007	0.470003084646709	0.611435782450878	0.874476224257619	0.381858962625819	0.510326057982493	0.468555476165439	1.64783155075291e-05	0.000459532908725843	5.67669018025003	1.37325865185666e-08	-0.537862655413343	-0.43772051978672	4.57424330723627e-06	0.00117392469426151	-5.69406242477382	1.24051694578652e-08	-0.401555742525954	-0.489469153338165	0.00100640498817498	0.00023092258306115	-5.0459069926305	4.5137495395819e-07	0.169076680502644	-0.166900250998988
ENSG00000108298	RPL19	6143	protein_coding	1	turquoise	0.549132994393861	0.489482897904696	2.61838454427188e-06	0.00023081479352635	6.11298571084434	9.77841297631068e-10	0.416553690581992	0.470025332745568	0.000617549941445039	0.000438460822621013	5.01990068779843	5.16982005830623e-07	0.695548646264202	0.629877841553588	1.78800455661703e-10	5.64441677035974e-07	8.4866907065705	2.1260463409846e-17	-0.164561647679159	0.152817018161537	0.193797975018582	0.279448480525997	-0.154530528702959	0.877191441887288	0.631250637042504	0.792140399291983	2.24329174159784e-08	2.66198173667452e-12	9.52534898019212	1.64488316911625e-21	-0.690211581037622	-0.87638906130923	2.79919256201775e-10	1.7361757238311e-17	-11.523380683894	1.00585524122835e-30	-0.477846243900406	-0.637064368552228	6.52243200171457e-05	3.81935818623417e-07	-6.66237848338445	2.69431071705136e-11	0.0124814164755392	0.0462120754525345
ENSG00000182255	KCNA4	3739	protein_coding	6	red	-0.0892002837359007	-0.254803533398638	0.483342409942243	0.0683082751897408	-1.80068569289349	0.0717524338985397	0.0796311178971863	-0.13702080126681	0.531651007832064	0.332729506282398	-0.245132472907181	0.806353860069163	-0.265881407716134	-0.357959110013085	0.0337108387430919	0.00917424755046554	-3.38952300937512	0.000700143328246243	-0.126965090961608	-0.0565723453526241	0.317429133577118	0.690371147993023	-0.993911447812892	0.320265980543337	-0.427618957620441	-0.41230611498087	0.000424404754247785	0.00238731213274109	-4.73628479954349	2.17671644272042e-06	0.355161060783167	0.306615744912777	0.00397906018970148	0.0270468492679971	3.6515480967536	0.000260664268076628	0.59197077889155	0.53681292596286	2.57815951448513e-07	4.085208671444e-05	6.78828469467834	1.13474563224413e-11	-0.246720355891179	0.0710307903087436
ENSG00000122035	RASL11A	387496	protein_coding	5	green	-0.231789186065637	-0.2227128030941	0.0653358892218674	0.112519830264182	-2.44697796334373	0.0144059646721374	-0.175083639176405	-0.232163839598835	0.166426430027282	0.0976862911348039	-2.16734947015889	0.0302082170560507	-0.32083800442579	-0.336184660928252	0.00974235907604587	0.0148213158612774	-3.60065649607292	0.000317414706595527	-0.448052955626388	-0.508970328599634	0.000205111415221843	0.000116670888444112	-5.49181409199252	3.97826042549935e-08	-0.923182739514426	-0.88961382047124	1.95612737169875e-27	1.2053162730814e-18	-16.0653134605313	4.46601058437951e-58	0.897069544010741	0.871819810583074	1.14545178793128e-23	4.06800537269091e-17	14.8153397164472	1.16598295571409e-49	0.867059204592335	0.86307440275487	2.00927049163904e-20	1.90234839100966e-16	13.8819820007104	8.14598657456724e-44	-0.296377785435024	-0.219877771729107
ENSG00000230522	MBD3L2	729458	protein_coding	58	honeydew1	-0.0727766475682506	-0.0357147634003084	0.567662853700865	0.80153396422065	-0.584570686471267	0.558836422854159	-0.087960852026056	-0.0970854904661675	0.489465523694458	0.493536414524707	-0.97797554786238	0.328086417924287	-0.314790244365418	-0.320047403666257	0.0112944937620621	0.0207228141606928	-3.47277627405029	0.000515104549616797	-0.261372560307977	-0.285174656061084	0.0369619518218304	0.0404425002592742	-2.95635737222586	0.00311296169419589	-0.715251788232188	-0.661956791044571	3.131333304389e-11	9.10152018605788e-08	-8.98048776275938	2.69569034460946e-19	0.744411577270006	0.671133945181113	1.78554603420688e-12	5.18274485457972e-08	9.41075352002714	4.92592693681815e-21	0.453155945260045	0.467544013003697	0.000169815671649034	0.000474560881416338	5.25538291960393	1.47716801969842e-07	-0.342128426231951	-0.228508195277415
ENSG00000197822	OCLN	100506658	protein_coding	5	green	-0.125585488024972	-0.469101274717946	0.322758971560301	0.000451603657542593	-3.24752869991859	0.00116411922998641	-0.174005615711647	-0.513076013244856	0.16909272206136	0.000100513643056096	-3.81326163645308	0.000137144792805855	-0.169711654174619	-0.334047476038286	0.180023467972706	0.0155091346145718	-2.69103247611257	0.00712312603164097	-0.298363702605247	-0.140465211889191	0.0166345766626515	0.320602007019116	-2.42032665003092	0.0155065707200233	-0.623192857286453	-0.478617878200954	3.80558824337963e-08	0.000331827357900571	-6.67157818638227	2.53067069536897e-11	0.681912798308324	0.500249931823266	5.51581614048895e-10	0.000159132757814829	7.38436722436289	1.53180129874116e-13	0.308248716739091	0.388577235612723	0.0132101838022156	0.00441668343946218	3.8245560875639	0.000131007920404155	-0.0645059550671494	0.28076687611232
ENSG00000183955	KMT5A	387893	protein_coding	5	green	-0.350315379786952	-0.29633201617717	0.0045423892461287	0.032916365959386	-3.56417455389216	0.000365003007188426	-0.417276325852306	-0.386821603056949	0.000602840995768287	0.00461435842620479	-4.5145410613358	6.34540275165433e-06	-0.43802075537985	-0.370432311223745	0.000294789195682576	0.00686763790620813	-4.56023929708539	5.10953611662253e-06	0.305844869095464	-0.0856309399812942	0.013981403248785	0.546114163846985	1.32995730295857	0.183532339496905	-0.165590522533366	-0.475218366863942	0.19098747401225	0.000370826892791678	-3.51448494933655	0.000440607638882667	0.241219058302623	0.526353640286776	0.054835446660499	6.12493277095174e-05	4.2954890069016	1.74308675329167e-05	0.0164222683840545	0.30850757830705	0.897517937835963	0.026068737454251	1.68591934609576	0.0918113351409346	-0.106160871865972	0.00459746566378588
ENSG00000185821	OR6C76	390326	protein_coding	6	red	0.00398036588377339	0.201686562196404	0.975097727150118	0.151626625600284	1.04461190133813	0.296202376797817	-0.0598108090054383	0.180330816432007	0.638729029742275	0.200794763738609	0.578212572979954	0.563120611262862	-0.128210384063366	-0.0536638170814141	0.312666803682183	0.705548890540818	-0.986372715942278	0.323950248719941	-0.189520118873325	-0.22136369675951	0.133638057702624	0.114770621846153	-2.19356445987288	0.0282667357701349	-0.359354503238725	-0.298379993199949	0.00354244954704298	0.0316699563705687	-3.63298551146208	0.000280160755116045	0.326392783109989	0.205226027974399	0.00848362583908315	0.144422835746064	2.92718990016866	0.00342039964180003	0.409622014891591	0.356837600015133	0.00077610431333187	0.00941119045403183	4.28913812240589	1.79367805302712e-05	-0.207726715813237	0.0068077040719143
ENSG00000151150	ANK3	288	protein_coding	5	green	-0.167242196487649	-0.19993133841901	0.186537119063729	0.155295877242697	-1.95330052178473	0.050783995714933	-0.144715475995237	-0.2372476976745	0.253901536875751	0.0903598492305264	-2.02071631722966	0.0433091397242965	-0.277577897174714	-0.330990032349636	0.0263717215133017	0.0165403581732375	-3.30682222422151	0.000943607557798117	-0.453126313891035	-0.455444080053042	0.00017000344251779	0.000692123939984488	-5.17830131784111	2.23915369462727e-07	-0.918085769667174	-0.826869104357249	1.32709620813582e-26	4.27673684334499e-14	-14.6695000353188	1.01087144934935e-48	0.956123510955767	0.86230530137757	9.23244294736585e-35	2.16765041440054e-16	17.0826797447951	1.99731358337533e-65	0.62712502508304	0.716602735777479	2.94597316491467e-08	2.31232187186376e-09	8.60470012275805	7.65165412851468e-18	-0.262884204362891	-0.220570028939306
ENSG00000000457	SCYL3	57147	protein_coding	3	brown	-0.251833623499043	-0.149276590117619	0.0447026018306796	0.290870736138929	-2.18497577230313	0.0288906230444387	-0.202709091672251	-0.0782978806642788	0.108177802015656	0.58112853924762	-1.53678044614628	0.124347083390573	-0.217857266265189	-0.219193690090494	0.0837471546738843	0.118462802272735	-2.3467784036132	0.0189365132644612	0.475724774214421	0.378043916256102	7.10191244579213e-05	0.00572366417398263	4.86988261056995	1.11664567005583e-06	0.261968640898984	0.139617619800302	0.0365177549654029	0.32355999589042	2.1960688498309	0.028087015780804	-0.270973846762239	-0.159329570304834	0.030329360501416	0.25921954953964	-2.35085633255299	0.0187302641382738	-0.305879214321954	-0.256591820159596	0.0139701171472662	0.06632709189797	-3.07165702064448	0.0021287416861358	0.26243599796836	-0.0528537213812972
ENSG00000169902	TPST1	8460	protein_coding	3	brown	-0.31356224505791	-0.393155358666685	0.0116345703492903	0.0039357884658119	-3.88432487294815	0.000102614624816499	-0.216057138532738	-0.199138591504431	0.0863988226401428	0.156974354586455	-2.2313929762538	0.0256551097038796	-0.361672247974723	-0.341574724015353	0.00331984696144542	0.0132013030869	-3.88848715108251	0.000100871009344041	0.609191460941045	0.649631031513716	9.20706954891408e-08	1.88206905949055e-07	7.81324348738159	5.57347783873468e-15	0.299727791300283	0.336531824796925	0.0161209335840982	0.0147120845211236	3.47254803284354	0.000515542749748816	-0.293298399457487	-0.336949695154254	0.0186664053916013	0.014581519113294	-3.43565637561756	0.000591120209475354	-0.251280034116169	-0.306857679063187	0.0451899683779642	0.0269200775994222	-3.01504668164155	0.00256939706422729	0.268970900598842	0.317842700061127
ENSG00000111341	MGP	4256	protein_coding	1	turquoise	-0.326679542034376	-0.442635204811284	0.0084226856832111	0.00101681615495321	-4.2655823849948	1.99381422415082e-05	-0.128738965642974	-0.194977409418096	0.310659321632254	0.166003959277065	-1.70831857554972	0.087577246417962	-0.565633737516913	-0.604069788256919	1.11423167645233e-06	2.1218931276538e-06	-7.06702976577362	1.58285010141108e-12	0.390715174119414	0.466609764697941	0.00141278290412274	0.000488834886810364	4.82614188993075	1.39203350627296e-06	-0.154062565562398	-0.0885039402063607	0.224182586982846	0.532678190382091	-1.30834953329254	0.190754781565921	0.192280055354688	0.127671739211191	0.127967594066698	0.367071418800219	1.72592568869509	0.0843607825325571	0.129519283710168	0.0862423286152026	0.307710980469551	0.543241334763579	1.15749184432948	0.247071469473005	-0.0885494250851571	-0.0764566100241721
ENSG00000114770	ABCC5	10057	protein_coding	3	brown	-0.224987617647045	-0.212770863181157	0.0738697118989537	0.129920621535492	-2.35483985301605	0.0185306899938924	-0.170649929631405	-0.0397847997843303	0.17759233159529	0.779455207180044	-1.15855535537121	0.246637475628188	-0.218858512214428	-0.132603989563931	0.0823003410053985	0.34869508586127	-1.90553509437936	0.0567105500521546	0.538901019103015	0.672172545979306	4.34872457486882e-06	4.85671348935732e-08	7.42864459804132	1.0971609941919e-13	0.413104169954841	0.609170145423171	0.000692353005626466	1.64853822489916e-06	5.9841921949135	2.17466410580814e-09	-0.32798402582442	-0.551514417043779	0.00815026011776152	2.25901522275924e-05	-4.99897571878312	5.76356593276023e-07	-0.40543491699374	-0.566580338140011	0.00088889648864675	1.1949534796744e-05	-5.6072554569378	2.05560150085662e-08	0.148568639488861	0.25167997194425
ENSG00000068078	FGFR3	2261	protein_coding	3	brown	0.345265398035683	0.318662493278352	0.00520335800393958	0.0213109253560619	3.65550847971815	0.000256672723577254	0.178092353401474	0.0756038036526539	0.159148250838711	0.594243173779876	1.38100536974838	0.167277309618549	0.516607644513043	0.47400395736081	1.2421701165678e-05	0.000385735599224904	5.7592084418776	8.45092926567304e-09	-0.718372988543302	-0.614918558254268	2.34441455796453e-11	1.23374003622494e-06	-8.6187515214991	6.76880594444775e-18	-0.327961369539569	-0.196520325606133	0.00815492515812436	0.162612725833621	-2.89161128459415	0.00383271828011453	0.338557677231757	0.232345606959366	0.0062116213127889	0.0974166456449022	3.14576612324153	0.00165652413012473	0.106706130978011	0.107107222538481	0.401343576493138	0.449790822949236	1.13398323443978	0.256801580681236	0.0682606296091001	0.0425306097331507
ENSG00000115129	TP53I3	9540	protein_coding	1	turquoise	0.044885834787088	0.167877068516742	0.724698058156491	0.234197430780665	1.0974886019241	0.272427860631227	-0.0967993693785801	-0.0612642943009276	0.446703817045793	0.666141581356116	-0.847354544695923	0.396797532590054	0.433462250200598	0.591350325177389	0.000346334457410632	3.90824016119085e-06	5.98298949027696	2.19078908835903e-09	-0.122699276909229	-0.0376899647019698	0.334092288781314	0.790798720294613	-0.875159453126361	0.381487151717485	0.313998524498028	0.538299976511418	0.01151274776563	3.85240900866352e-05	4.81817953687446	1.44873982140463e-06	-0.29696729848197	-0.51389814786125	0.0171748449965603	9.75353783070071e-05	-4.54485779738888	5.49723539427004e-06	-0.287212059164845	-0.469426563287804	0.0213845107822359	0.000446936997136399	-4.19208641286708	2.76400669199956e-05	0.0392896536886546	0.180558205118637
ENSG00000273976	GOLGA6L1	102723623	protein_coding	86	lavenderblush2	-0.507746172690877	-0.110237436464553	1.84765602525885e-05	0.436577920862281	-3.66964924258594	0.000242883505196483	-0.408950149570234	0.0877142020488018	0.000793281984783044	0.536355281079914	-1.97865681789255	0.0478546578945299	-0.710520502727372	-0.2116150151521	4.82080483028905e-11	0.132068228217983	-6.01978640619169	1.74647376713346e-09	0.651912992285581	0.628129080895226	5.3823765212615e-09	6.19791574729228e-07	8.0267638910296	1.00077427105501e-15	-0.0311559746470641	0.474528449671135	0.806925203281019	0.000379231307474059	2.4059683933354	0.0161296601357485	0.0835996935571176	-0.51227515270412	0.511330593007566	0.000103494612463529	-2.36249545054003	0.0181523642401436	-0.0850308600663064	-0.412379425955353	0.504100897486854	0.00238261358715574	-2.66695187722996	0.00765426309547406	0.167376998123197	0.152332576322917
ENSG00000198937	CCDC167	154467	protein_coding	1	turquoise	0.354301343070778	0.386490308287193	0.00407424362628684	0.00465251927992949	4.10038102252942	4.12470455255459e-05	0.115017648214987	0.0364924793611359	0.365457765764627	0.797302611590371	0.825781172502213	0.40892823612689	0.726333247450687	0.728654305845536	1.10082910162946e-11	9.15038574010765e-10	9.75673835430345	1.72617602377831e-22	-0.330478643608333	-0.295608305621488	0.00765064591574912	0.0333664421017818	-3.43528065646422	0.000591940438794965	0.433797966287721	0.420635614335223	0.0003422749161242	0.00190315343643339	4.82891180213631	1.37281191416281e-06	-0.437461038067926	-0.392882366708053	0.000300716709315801	0.00396311451028865	-4.68778374568265	2.76179630656878e-06	-0.371771755137712	-0.398556234228945	0.00248818512629854	0.00342822232706829	-4.2837430988525	1.83775097556479e-05	0.0414433548514519	0.223182484192113
ENSG00000072501	SMC1A	8243	protein_coding	6	red	0.104572488895296	0.0108976729635845	0.410877899134207	0.938881169323402	0.638861858946148	0.522912802194509	0.184051059623545	0.106177556298452	0.145431870433479	0.453756924912939	1.56946145852602	0.116540453263797	-0.0977591935113403	-0.186610839895439	0.442188443484306	0.185294515526223	-1.49016115392472	0.136181867713651	-0.250870319277139	-0.373050447680842	0.0455534781031114	0.00645349829982035	-3.38705850763449	0.000706463201164195	-0.379731552197176	-0.620455784255539	0.00196951244766902	9.28074914724774e-07	-5.85442025418922	4.78676821619582e-09	0.22988022347064	0.465547587061411	0.0676467516463062	0.000505534048076467	3.82506149049888	0.000130739450468214	0.693682998861201	0.78492485855876	2.09359200458862e-10	5.69700988954733e-12	10.0509108046789	9.10222105992012e-24	-0.388220144004295	-0.352867136448072
ENSG00000128944	KNSTRN	90417	protein_coding	3	brown	0.377290832715153	0.290623081897515	0.00211717711308375	0.0366074060981835	3.7060627150033	0.000210506194724238	0.259059155391736	0.0993937304217536	0.0387286208985555	0.483269255047508	1.9746271435377	0.0483104763930672	0.43994612915754	0.289921153694665	0.000275204890823802	0.0370839514631522	4.12129880350774	3.76742407789442e-05	-0.879381853330477	-0.867285248202807	1.19153279422038e-21	9.17608212151878e-17	-14.2548280838031	4.18331202426694e-46	-0.602561930427064	-0.686676269844375	1.3784839409697e-07	1.90650090735598e-08	-8.08981737528062	5.97542572652563e-16	0.498703201136029	0.63305432768834	2.7397883078586e-05	4.75529149324642e-07	6.78127234301353	1.19122075741225e-11	0.615382103246732	0.680769401650432	6.26296526608765e-08	2.80801292392775e-08	8.14781678708231	3.70553190986761e-16	-0.331082076832047	-0.338826227295329
ENSG00000086717	PPEF1	5475	protein_coding	70	lightsteelblue	0.201820051561784	0.473651673875651	0.109766624415576	0.000390160860936698	3.71316576061139	0.000204682729363686	0.0501786263480877	0.170026611939521	0.693754262212238	0.2281753180818	1.13808794559356	0.255083761108432	0.242705560236052	0.780192983785202	0.0533130304508413	9.2380216458771e-12	6.6081580159845	3.89131222431641e-11	-0.533792466048319	-0.487593973269643	5.56785694890189e-06	0.000246065021403767	-5.9797305867691	2.23506969066125e-09	-0.456185473124278	0.218234941163142	0.000151591717806634	0.120122551328792	-1.63302293063861	0.10246417403887	0.491642878692566	-0.232682054474489	3.69810131135994e-05	0.0969190599870072	1.81159184595737	0.0700492857979203	0.155265324743281	-0.218056449745837	0.220542480534172	0.120433488544991	-0.236543347084213	0.813011075318096	-0.109072849378237	0.00476225685840002
ENSG00000163214	DHX57	90957	protein_coding	5	green	-0.231760088122573	-0.245394150688705	0.0653706303605901	0.0795218892511936	-2.56679278880497	0.0102643929211218	-0.106325526506274	-0.166204718281189	0.403034770561972	0.238957528687158	-1.4330466371321	0.151844509846782	-0.300393789104245	-0.345972412161534	0.0158751348785466	0.0119943453423563	-3.53004810297957	0.000415484118588787	-0.326438030383696	-0.350475965510053	0.00847398470084564	0.0108578576763029	-3.71649160731061	0.00020200834813255	-0.736617283360278	-0.723752294208505	3.98323078308394e-12	1.34194352028884e-09	-9.82804390421174	8.52586584841556e-23	0.716764158164781	0.70130390440834	2.72290854709851e-11	7.02119247925367e-09	9.36563242316838	7.55961944692396e-21	0.713658974993728	0.75102479765285	3.62438134162796e-11	1.42757489727173e-10	9.85743727002464	6.36532758808681e-23	-0.244002606155284	-0.249357423203505
ENSG00000106351	AGFG2	3268	protein_coding	6	red	-0.185230626658627	-0.128785843668782	0.142824644296409	0.362870230018729	-1.69088950847141	0.0908579074498494	-0.10952382549394	-0.123682613738435	0.388953133515359	0.382353552110927	-1.23385454372772	0.217257110475894	-0.255266838494892	-0.298829955614649	0.0417757786022906	0.0314014315113101	-2.99457384018822	0.00274828525618527	-0.425891245174665	-0.456438593758452	0.000450381960795683	0.000671335252235229	-4.9966076712481	5.83476037650942e-07	-0.818478269226379	-0.817940408301982	1.46366301147507e-16	1.3438494097828e-13	-12.1679358396875	4.60582849258242e-34	0.805347565347186	0.701150146281763	1.03477486308505e-15	7.09750215260059e-09	10.548317245271	5.17149848248982e-26	0.738789783031125	0.864237875080456	3.19408863705504e-12	1.55905715553724e-16	11.8264385902427	2.84978317500964e-32	-0.192194439773048	-0.096151583319663
ENSG00000151292	CSNK1G3	1456	protein_coding	5	green	0.184118857652035	0.30915199778282	0.145281058406421	0.0257424049540962	2.63499339052865	0.0084138921510476	0.22367556966578	0.2334066496583	0.0756139001913271	0.0958541209957186	2.45573542414811	0.0140596627113081	0.115179600509936	0.127359815483147	0.364778536477452	0.368252900955257	1.28442758494133	0.198992386232455	-0.354069992297242	-0.308622841594765	0.00410019934122373	0.0260101151175887	-3.65568388125121	0.000256497274289044	-0.350976488685836	-0.266279605100129	0.00446159990860846	0.05637835019803	-3.40517901084768	0.000661206950721836	0.338273229255023	0.245856070264768	0.00625793156342912	0.0789395039962121	3.21562738253258	0.00130159714486868	0.174259294130786	0.141525300008816	0.168462500659798	0.316926635366068	1.69264695812288	0.0905226871306658	-0.392984885522564	-0.496927474883428
ENSG00000007001	UPP2	151531	protein_coding	6	red	-0.140575558882182	-0.15907970801268	0.267882549271643	0.259977017873192	-1.59012115152372	0.111807499096363	-0.0375899089436255	-0.0376832607498277	0.7680728928801	0.790835092567103	-0.39789598087867	0.69070686276976	-0.360713270731178	-0.368474981847549	0.0034103963975805	0.00719219144041121	-4.03626260076192	5.43094260871051e-05	-0.251640262475918	-0.346472544368615	0.0448723382638872	0.0118632873246467	-3.23897149990253	0.00119961559859801	-0.700672292848306	-0.755100419460951	1.15210519513511e-10	9.96410313266129e-11	-9.75985405388703	1.67395944142512e-22	0.570981546397586	0.612055238474055	8.36291448479314e-07	1.42637762041372e-06	7.17436203290893	7.26451395553609e-13	0.901251309521937	0.895067019228423	3.37511935083708e-24	3.62904927067701e-19	15.4680778280361	5.69832735150576e-54	-0.275744592728827	-0.138224438402992
ENSG00000155657	TTN	7273	protein_coding	5	green	-0.159910167655137	-0.124539763181439	0.206873844673704	0.37903836471546	-1.52399829328697	0.127509137535753	-0.132259105178086	-0.223115616158983	0.297502449095801	0.111854378613865	-1.87538972644662	0.0607391274548765	-0.24513847983573	-0.206556416491944	0.050895771595788	0.141781953608985	-2.44110117034367	0.0146425520461626	-0.225370459660068	-0.323732661031873	0.0733668690099509	0.0192242708054566	-2.95578202518903	0.00311877417880686	-0.553488046588565	-0.579656939971657	2.09906311799625e-06	6.69981421536529e-06	-6.78065112225308	1.19635460613122e-11	0.525609255873794	0.588574520757685	8.20364922101505e-06	4.45016224562276e-06	6.62931342846525	3.37251800868974e-11	0.514496268984867	0.448191253843862	1.36680027941171e-05	0.000862132720746826	5.57925972289481	2.41544350545651e-08	-0.0646339178970918	-0.0786148078634569
ENSG00000145936	KCNMB1	3779	protein_coding	3	brown	-0.357420496084365	-0.3014883002769	0.00373823157693199	0.0298533690201351	-3.63770840348919	0.000275074596472955	-0.113828017864686	0.0783028981313266	0.370470663384774	0.581104237458377	-0.244208645962541	0.807069231246651	-0.537595244354443	-0.506575696349931	4.63406534995702e-06	0.000127157287414809	-6.13549290724452	8.48955537161109e-10	0.724330152307564	0.765943264752386	1.33476838142589e-11	3.69683301913171e-11	10.1561335020109	3.11172978815429e-24	0.281466079920227	0.337699414937228	0.0242521127045858	0.014349747553259	3.36807477176175	0.0007569506418819	-0.248670155059958	-0.313038228354109	0.0475468573578618	0.0238462121338547	-3.03373412506613	0.00241547203910773	-0.227335511236014	-0.276747827524626	0.0708287115036717	0.0470195910331807	-2.70904153172339	0.00674778923916326	0.168788837089148	0.0196586200619405
ENSG00000162804	SNED1	25992	protein_coding	58	honeydew1	-0.155687012113668	-0.200344978491987	0.219276104927516	0.154425343041387	-1.88939543631258	0.0588388619536339	-0.113682535960231	-0.275860390951179	0.371086544485574	0.047760286546829	-2.05168524128477	0.0402002619849984	-0.413969260985284	-0.380181185128432	0.00067285927304487	0.00543403237382788	-4.45335565738732	8.45385474832554e-06	-0.171615454492008	-0.416800233446228	0.175115579790489	0.00211401136623878	-3.18413048299534	0.00145189549321561	-0.666510650171522	-0.835665890628755	1.83508501342106e-09	1.29642133045547e-14	-10.51207465095	7.60029025322404e-26	0.635349537674287	0.888229533758048	1.70439250469495e-08	1.61844305605966e-18	11.2450645634659	2.44917417777955e-29	0.617187259977685	0.64852179998163	5.58858255865727e-08	2.00601035464015e-07	7.87500597994924	3.40726561409031e-15	-0.321975290893469	-0.175110864735643
ENSG00000177453	NIM1K	167359	protein_coding	6	red	-0.31480937582157	-0.245799810533655	0.0112892644321227	0.0790102554751789	-3.06908286650266	0.00214717024271211	-0.269579407212984	-0.274565086047456	0.0312257351008341	0.0488584494599301	-2.9479592699775	0.00319879207048052	-0.293751226347526	-0.29514446529736	0.0184765301220902	0.0336575801742687	-3.20613923082554	0.00134528878900878	-0.0952560289017211	-0.265161075512621	0.454017648258315	0.0574614944632445	-1.89023453543424	0.0587265997516345	-0.406541752458367	-0.595979004191929	0.000857723012382238	3.13882983243679e-06	-5.83671387534941	5.32404079441304e-09	0.357698678389394	0.539061463407355	0.00370949284334925	3.73798118830375e-05	5.09786319335061	3.43508919903598e-07	0.574397935405561	0.602865909903267	6.94366725697889e-07	2.25072235892124e-06	7.1298477903588	1.00479979084273e-12	-0.180335608544917	-0.0246311861288009
ENSG00000186468	RPS23	6228	protein_coding	1	turquoise	0.51037426958127	0.620693409324447	1.64429618612699e-05	9.16692391147936e-07	6.76662522647244	1.31820948212078e-11	0.354781612909034	0.485127440291259	0.00402082513303014	0.000267356769426012	4.71344359978146	2.43565162418299e-06	0.726473468817652	0.745476962167569	1.08601098823235e-11	2.30373741428835e-10	9.94260843557083	2.71619839445268e-23	-0.341080942530447	-0.164664328719308	0.00581381600828938	0.243400198010089	-2.80919807218462	0.00496650800290653	0.412338115749832	0.559108730036073	0.000710040935047965	1.64509573717239e-05	5.59872564402888	2.15933212670833e-08	-0.434185068015787	-0.583473996787485	0.000337647931335441	5.63182889145682e-06	-5.92781599637877	3.06990208305707e-09	-0.480818874868006	-0.574102694540372	5.78365068931562e-05	8.59240016885526e-06	-6.18588655430956	6.1754408554023e-10	-0.0370566971507108	-0.106804775960767
ENSG00000102034	ELF4	2000	protein_coding	3	brown	-0.437236928396514	-0.402465887752867	0.000303120442586097	0.00309774598120438	-4.74316079605541	2.10409124261442e-06	-0.319047702269746	-0.122900930597449	0.0101812423495063	0.385391834732349	-2.45825485990102	0.0139614055965081	-0.515116890413299	-0.403400562347376	1.32900953376643e-05	0.00302303936444113	-5.31030741428445	1.09440476490105e-07	0.938049405086011	0.955883434615285	3.10861033522939e-30	2.93568896780851e-28	19.0645897213332	4.97161736677799e-81	0.594586184055714	0.668647132213831	2.21345720331719e-07	6.04881956321182e-08	7.85388020394286	4.03359576939575e-15	-0.515521631630739	-0.617169445361186	1.30489026084654e-05	1.09963929133546e-06	-6.77695710539185	1.2273330643953e-11	-0.485017879257232	-0.595104955082486	4.8711421445316e-05	3.2723586575018e-06	-6.37593749425126	1.81847086090412e-10	0.255293260708009	0.356679368662722
ENSG00000124383	MPHOSPH10	10199	protein_coding	81	salmon2	0.119101060913868	0.217416797020312	0.34856746864158	0.121552800785514	1.77100476737487	0.0765599089518675	0.0268401322786217	0.00590211385723344	0.833256407958179	0.966876188664797	0.178986344522398	0.857948424040827	0.178322631963335	0.282311874962077	0.158601036986382	0.0425863326936444	2.45454974660248	0.0141061145497413	-0.52969476639472	-0.787653704771986	6.76894274311201e-06	4.28722953287542e-12	-8.60952851750177	7.33616730631244e-18	-0.489586167182567	-0.568737512975513	4.03077659750279e-05	1.08801416904625e-05	-6.20990010566812	5.30182934308503e-10	0.53955629012945	0.643885367002335	4.21180081399233e-06	2.61155982690554e-07	7.18422272566754	6.75906022358821e-13	0.214262265319907	0.399394730378465	0.0891081707596863	0.00335483595570391	3.32638027376212	0.000879818075769968	-0.300763425456563	-0.284297853664503
ENSG00000218823	PAPOLB	56903	protein_coding	5	green	-0.162883902316239	-0.203683774056977	0.198444270432653	0.147529827738651	-1.94791361888065	0.0514252999472582	-0.133783029481216	-0.239441351534601	0.291921035683654	0.0873341131489351	-1.9702716256261	0.0488072485332215	-0.174803885172951	-0.234259261736356	0.167115368025655	0.0946126907283427	-2.17682240483775	0.0294938207069055	-0.211920784546217	-0.383728316459834	0.0927424651081798	0.00498159649999757	-3.22020268192657	0.00128099993452294	-0.447907824914628	-0.667809976202706	0.000206207035569205	6.36971917622355e-08	-6.71800627799721	1.84227758180225e-11	0.380915697837086	0.630045589939291	0.00190125007143304	5.59382373087069e-07	5.94085783836265	2.83534418847706e-09	0.513964575343502	0.666622349446767	1.39996855925972e-05	6.85245806300761e-08	7.18625826051671	6.6591030595661e-13	-0.1551114054223	-0.0452893452873174
ENSG00000133703	KRAS	3845	protein_coding	45	darkorange2	-0.405231851626095	-0.296501793178131	0.000894725687269714	0.0328115144591606	-3.92194186506691	8.78381880098673e-05	-0.234016047236272	-0.0277893199028582	0.062720902723731	0.844956129744704	-1.46652667916076	0.142504858433955	-0.266856632992004	-0.271166191120533	0.0330399789612782	0.0518380242517937	-2.91326271711963	0.00357673547372646	0.679527226974199	0.751029849940747	6.67607327710757e-10	1.42694479291305e-10	9.48798407343581	2.35545270315947e-21	0.512343079100688	0.567770609262407	1.50580188139203e-05	1.13480216497522e-05	6.37194068737323	1.86651076246877e-10	-0.4813909675398	-0.53382480747701	5.65066034874073e-05	4.59258306900442e-05	-5.89932073487485	3.65001100110421e-09	-0.442634417779302	-0.538623376630213	0.000249846701578121	3.80342402163931e-05	-5.65855711117365	1.52650919617738e-08	0.341097995433496	0.362662595388089
ENSG00000205581	HMGN1	3150	protein_coding	1	turquoise	0.45784139519903	0.554022039843323	0.000142407170134778	2.03616653369164e-05	5.87451735418697	4.24077054625544e-09	0.282300684984673	0.341189670362942	0.0238164263785935	0.0133117719321712	3.39284671346212	0.000691703337373602	0.843033856251162	0.857927298859612	2.38201995093399e-18	4.49127646365461e-16	13.2842812275421	2.85587572169734e-40	-0.604834269358289	-0.343049980995776	1.20163376529077e-07	0.0127853054416928	-5.68925499394444	1.27594815337422e-08	0.19489213793259	0.486165030268411	0.12277081654072	0.000258204020129768	3.75430428682159	0.00017382359936546	-0.174512839604189	-0.468264340499951	0.167834329746901	0.00046381376537113	-3.52091880734922	0.000430054275090008	-0.333508099729834	-0.472682476164193	0.00708008268409684	0.000402573865644005	-4.49832972573399	6.84894185371644e-06	-0.0910211907133493	-0.0248533476954535
ENSG00000168216	LMBRD1	55788	protein_coding	3	brown	-0.331236132681168	-0.239632904915684	0.00750433670507282	0.0870737107735113	-3.13843715932916	0.001698513503822	-0.153569165044145	0.0407351032479593	0.225687897332012	0.774324145412173	-0.658066967266769	0.510495100680707	-0.354817868382675	-0.250457013019244	0.00401681787291685	0.0733205471470998	-3.34483515968181	0.000823314871111732	0.870704075253711	0.875732879266309	8.97988492621709e-21	1.96602419536308e-17	14.224242808341	6.48019516732255e-46	0.672519664180677	0.722275478029773	1.15788667686069e-09	1.50363933325563e-09	9.10149113554953	8.90999997892814e-20	-0.621034899941117	-0.695210196767146	4.37311960753994e-08	1.07211433757103e-08	-8.33587649966338	7.69261819664928e-17	-0.590832682663092	-0.674318817400813	2.75391931346515e-07	4.24301470962888e-08	-7.87330902207308	3.45382140275694e-15	0.3222185396785	0.302973827862699
ENSG00000204174	NPY4R	5540	protein_coding	6	red	-0.0721308446584922	-0.128661505913739	0.571113566907386	0.363337644216011	-1.0491991643416	0.29408646319049	0.0116464032208192	-0.0796978824852741	0.92722405709033	0.574365678797695	-0.334488983664242	0.738010602434043	-0.222214787760856	-0.253841011146994	0.0775942166286866	0.0693939848965593	-2.55580035995249	0.0105943882828585	-0.41156621631204	-0.464991771866799	0.000728277084156502	0.000514476263342116	-4.95417811892953	7.26366471436082e-07	-0.74081043510541	-0.771837389229223	2.59602573284081e-12	2.10846223657637e-11	-10.4263170878321	1.88035850307838e-25	0.60973538371612	0.664608415291843	8.90352400569965e-08	7.75035901440682e-08	7.94987733257197	1.86696285920923e-15	0.936774108888014	0.871327136900149	5.73598576665833e-30	4.4504940106441e-17	16.2194509933518	3.67464626562495e-59	-0.312961459422804	-0.211962560450148
ENSG00000100626	GALNT16	57452	protein_coding	5	green	-0.186472167569327	-0.22636152593152	0.140118404732127	0.106601445497022	-2.20228002590009	0.0276455342218369	-0.131865282356612	-0.335598996346236	0.298956074388145	0.0150071592608138	-2.48411845137247	0.0129872600212231	-0.274646043097826	-0.36966634255215	0.0280714154738775	0.00699309476623537	-3.50963557699117	0.000448721230798491	-0.285658696196004	-0.446120593172097	0.0221297715047447	0.000917117593319124	-4.03522383534941	5.45502680917765e-05	-0.674424622242339	-0.864207438339096	9.98382590394936e-10	1.5672315284026e-16	-11.1076284783886	1.15177802868065e-28	0.699964022063928	0.904256806390948	1.22494376454604e-10	4.10189081781439e-20	12.3039760691961	8.62229262189809e-35	0.523076262339739	0.683790183741628	9.23053673773349e-06	2.30614926469436e-08	7.41344297872264	1.2306196773852e-13	-0.159940548457862	-0.069213822667328
ENSG00000055950	MRPL43	84545	protein_coding	1	turquoise	0.524229989057167	0.374137024104145	8.74879731417037e-06	0.00628812432591823	5.20742639370362	1.9147775293652e-07	0.305659202726945	0.128530606192956	0.0140425506548036	0.36383012086167	2.40425021286003	0.0162056769839574	0.874278367953347	0.566232013051586	3.97962707381799e-21	1.21310617424994e-05	10.7315913233637	7.2339554887723e-27	-0.576695508470359	-0.522008307278008	6.12004685484446e-07	7.21921251086999e-05	-6.5562719986749	5.5169564425484e-11	0.310186846009781	0.0189654440393858	0.0126153686425119	0.893838176385793	1.88071089016068	0.0600112574626481	-0.323747300855078	0.0536349862143994	0.00906421055621833	0.705699922167573	-1.60137595807291	0.109293674416251	-0.242965760231982	-0.0644652755322594	0.0530501199009696	0.649801425943564	-1.70315379925457	0.0885392901105622	-0.0285697070221226	-0.0318692943433741
ENSG00000119139	TJP2	9414	protein_coding	6	red	0.00613715933853953	-0.0287915417412997	0.961612605077253	0.839436990763802	-0.109826820486642	0.912546720034128	0.112363659039379	0.0880468952082915	0.376698099346191	0.534804723706875	1.06964482101114	0.28477921221207	-0.0786779312474252	-0.104348890774521	0.536590405021606	0.46161381694315	-0.962618077297968	0.335739222235459	-0.342544996611574	-0.371561876063382	0.00559342256717917	0.00668620605902663	-3.93871122578349	8.19204559422558e-05	-0.475511297704036	-0.529036055334421	7.16278015117611e-05	5.52769407867201e-05	-5.82349757396204	5.76286514122939e-09	0.291943970296667	0.325522453217654	0.0192443022058025	0.0185302683413856	3.36323025831181	0.000770360799040611	0.831126703581455	0.798881817736918	1.90545383911954e-17	1.27213588263514e-12	12.1130586381559	9.00716084296676e-34	-0.190521235154864	-0.162237057691041
ENSG00000198589	LRBA	987	protein_coding	82	palevioletred2	0.0577527904187836	0.0388294747659676	0.650336402020478	0.784622790940389	0.516157183540759	0.605744631864726	0.114758662403618	0.219771710269812	0.366545554036299	0.117470615591314	1.75885755994372	0.0786017052249246	-0.0814389850963442	0.0228373594026293	0.522344854089867	0.872329567604871	-0.340232868617785	0.733681167494889	0.428094692163576	0.632155709561325	0.000417495445583159	4.99254243821834e-07	6.27258770969844	3.55096297279422e-10	0.519600185281157	0.7654544395624	1.08355618476978e-05	3.87022329514982e-11	8.25215761018659	1.55560074509608e-16	-0.476377324007573	-0.750725817874089	6.91879968940705e-05	1.4653350545464e-10	-7.75878420269744	8.57474089450326e-15	-0.438980416857052	-0.676594607152796	0.00028487404715704	3.67227631704262e-08	-6.73626750632908	1.62506983722643e-11	0.0743750910539164	0.325665695604237
ENSG00000127838	PNKD	25953	protein_coding	3	brown	-0.225550724977782	-0.42413083854098	0.0731310476586421	0.00172752335497395	-3.54137483999066	0.000398047654689909	-0.143613003562041	-0.252915954313172	0.257575347938093	0.0704503390480987	-2.09779756859132	0.0359230314044669	-0.227870531389954	-0.277096171557449	0.0701499595448956	0.0467314196454114	-2.71406952192273	0.00664622167113933	0.525396715928975	0.654074068060062	8.28553776824377e-06	1.45396982283271e-07	7.16219738041071	7.93939937433377e-13	0.437630894906885	0.483796941820704	0.000298906488286187	0.000279524409116529	5.25258192764738	1.49981713894823e-07	-0.369777801779301	-0.444849354241562	0.00263586042930767	0.000952415156806155	-4.5525171304058	5.30078431880723e-06	-0.351666916221661	-0.43917701774866	0.00437858602594115	0.00112523947935861	-4.40134188976124	1.07583449710591e-05	0.0182032580890769	0.490684430567307
ENSG00000004975	DVL2	1856	protein_coding	1	turquoise	0.629792565966796	0.645061355632007	2.47120761520982e-08	2.4435643096192e-07	7.96008583517175	1.71919974242447e-15	0.43036911248497	0.338230729981687	0.000385857331027797	0.0141874083141049	4.32358494085925	1.53513993063288e-05	0.955912075043417	0.962604230351104	1.06825669636776e-34	5.09984531908734e-30	20.4588419953014	5.01144464429047e-93	-0.62111592502385	-0.489248207564695	4.35043742474405e-08	0.000232661609951596	-6.72211921210301	1.79100322217727e-11	0.294630521680341	0.403542906439793	0.0181125381810179	0.00301180299300022	3.82990630242983	0.000128192060700671	-0.326859768430761	-0.401706652158961	0.00838458087165108	0.00315962640860467	-4.01760044732632	5.87937761212462e-05	-0.309442319155671	-0.372551658178452	0.0128410712649513	0.00653067440082272	-3.73820047638275	0.00018534213149711	-0.00198814883933919	-0.168700871067728
ENSG00000110057	UNC93B1	81622	protein_coding	1	turquoise	-0.403268188810881	-0.560566027503002	0.000952903535581806	1.54658688568738e-05	-5.54876479727497	2.87694899818738e-08	-0.303691730097502	-0.443242643151292	0.0147047943399555	0.000998770264526803	-4.12724287542226	3.67138577423266e-05	-0.678488114427148	-0.723603736326735	7.25094793582674e-10	1.35743416165001e-09	-9.17652578751697	4.45223973827661e-20	0.831656932601433	0.382568590541079	1.74298387501837e-17	0.00512574344689674	8.66037555268295	4.70212527983641e-18	0.227087939002858	-0.323373760180245	0.0711445663056651	0.0193660556687468	-0.390246958870076	0.696353940661591	-0.180998086184188	0.413107508377799	0.152344840992499	0.00233639390917821	1.17778104215765	0.238883908355771	-0.21898511460683	0.168687791946561	0.0821188155669282	0.231913431452484	-0.387749292160319	0.698201574170563	0.330484835352033	-0.0327461998283259
ENSG00000123201	GUCY1B2	2974	transcribed_unitary_pseudogene	6	red	-0.240455539531943	-0.165852784480612	0.0556310512888497	0.239967625156103	-2.20253174761399	0.027627769101915	-0.156891896905497	-0.0821437724825213	0.215685791905071	0.562638043756794	-1.2924586663728	0.196198351281493	-0.349480927771133	-0.347677301194389	0.00464620526123376	0.0115526288973598	-3.84540810308739	0.000120351964085948	-0.390543931449105	-0.42828916530226	0.0014202436530553	0.00153749596135762	-4.58537641862373	4.53169254875331e-06	-0.876940674883256	-0.834901954910566	2.13562332608795e-21	1.44197692554873e-14	-13.6058495553378	3.69647931521226e-42	0.830597989130754	0.706998132885059	2.08189972995251e-17	4.68218431485484e-09	11.0317644906708	2.68543830977437e-28	0.880449152491486	0.953897565973482	9.19567909746354e-22	8.62184253350773e-28	17.0378437486028	4.30306362651994e-65	-0.280445582742088	-0.291962195700497
ENSG00000256642	LINC00273	NA	lincRNA	5	green	-0.0420789978163126	-0.0367581362201621	0.74129152579109	0.795858556752799	-0.418297895585864	0.675729328070646	-0.108121342941426	-0.167646872800626	0.395091723888681	0.234848753503093	-1.45057906889649	0.1468971071941	-0.105003605890333	-0.144816761380286	0.4089409195667	0.305686524745395	-1.31600861795508	0.188171150164504	-0.535807343278904	-0.52748375198955	5.05320053579745e-06	5.86644412405876e-05	-6.26421019123252	3.74719751686671e-10	-0.836958245813775	-0.718553061730029	7.02708427010259e-18	1.99664003964959e-09	-11.2654080722222	1.94449032432673e-29	0.900672879633074	0.821205752313632	4.0095192398534e-24	8.90633204937833e-14	14.0192983495403	1.18783217709235e-44	0.477962233178061	0.515275407153392	6.492044373162e-05	9.27265125654947e-05	5.74655845245654	9.10781552012281e-09	-0.264024627400042	-0.248072150563928
ENSG00000123080	CDKN2C	1031	protein_coding	1	turquoise	0.510951978476238	0.354630813196873	1.60247748115258e-05	0.00989290815751167	4.99396936793379	5.91507836202416e-07	0.339186126150313	0.0814990759797515	0.00611037080331044	0.565718353492535	2.37478280090663	0.0175592793259131	0.670150367147617	0.59972588674084	1.39017614938305e-09	2.62179386564101e-06	7.9791410618347	1.47355095644631e-15	-0.410879911315395	-0.263014468988553	0.000744846311299222	0.0595871588823581	-3.77799309438557	0.00015809726176225	0.266634816284123	0.330533406538253	0.0331915795124881	0.0166992717198177	3.23845720646796	0.00120178048395705	-0.307827334795029	-0.364003597089207	0.0133426605799984	0.00798408825898611	-3.67881467206885	0.000234320457367045	-0.224741028968097	-0.293112702097961	0.0741950458726236	0.0349577875109214	-2.78287544165436	0.00538794867555626	0.235097641796121	0.298686306141838
ENSG00000187272	KRTAP9-8	83901	protein_coding	5	green	-0.206846164798147	-0.067923030058589	0.10101682385774	0.632332394494041	-1.50866943071296	0.13138328128803	-0.174787613061329	-0.108828671721148	0.167155504885925	0.442497414939086	-1.5295793487385	0.126120884385408	-0.239723538716959	-0.211422947971013	0.056402597499108	0.132427664664704	-2.43451338479537	0.0149118283389258	-0.205071806202018	-0.498400372274628	0.104041619168644	0.000169779506359812	-3.89409159013223	9.85674051832094e-05	-0.520734728644174	-0.730917133699288	1.02851609824302e-05	7.64652085513243e-10	-7.86800203243081	3.6034972744734e-15	0.566070434460766	0.821156404685284	1.08863246550662e-06	8.96242639035034e-14	9.37474132686507	6.93455985523185e-21	0.449072625484123	0.595814154330265	0.000197562832856549	3.16361989985448e-06	6.12538718575324	9.04633493448518e-10	-0.192607404693321	-0.180863908533328
ENSG00000141200	KIF2B	84643	protein_coding	1	turquoise	-0.269597928313842	-0.402164073680709	0.0312136856351387	0.00312221545466427	-3.67023749648625	0.000242325214048851	-0.330842379123153	-0.403304491724696	0.00758008194922139	0.00303064393152359	-4.05199727520009	5.0782256681643e-05	-0.330965539594428	-0.338716274671334	0.0075563183860257	0.0140404302130268	-3.67803058890436	0.000235041777329626	0.0277047120320611	-0.100803543854908	0.827965931072949	0.477054109308464	-0.35144257898376	0.725256343612271	-0.358148648436432	-0.462999207749312	0.00366342149468097	0.000547720280365843	-4.59218895347812	4.38620958431589e-06	0.345404695319567	0.438545240808194	0.00518404659107093	0.00114613068036424	4.35774152422567	1.31411447064275e-05	0.346702317711235	0.445051299568961	0.00500716460323268	0.000946727643136528	4.40636926264463	1.05117704742786e-05	0.268173237073852	0.228095556640487
ENSG00000077238	IL4R	3566	protein_coding	3	brown	-0.491260293597817	-0.509899774674727	3.7579921555003e-05	0.000112818270597391	-5.80687089437463	6.36511789847962e-09	-0.382829421108727	-0.237411648308431	0.00179540128861481	0.0901309198426079	-3.45602018982651	0.000548214256694825	-0.665558268844539	-0.575526503276487	1.97212422696134e-09	8.06498928570794e-06	-7.74812996468276	9.32556694473476e-15	0.941302805017465	0.939033074940165	6.12949617879601e-31	7.82487987576308e-25	18.3890646225621	1.60729067611182e-75	0.394432337454235	0.450508279469833	0.00125927920794556	0.000804133319934774	4.74865938934375	2.04769473077273e-06	-0.344409126036099	-0.423667063847335	0.00532346557815855	0.00174996377152845	-4.26007328242651	2.0435988886138e-05	-0.319642615981674	-0.405510870974436	0.0100335349916365	0.00286019702244297	-3.99545063854787	6.45713104314686e-05	0.294796348453647	0.323308702420931
ENSG00000152223	EPG5	57724	protein_coding	6	red	-0.208488879603151	-0.329249290023519	0.0982777908910772	0.0171531494219936	-2.88801919837863	0.00387676209651693	-0.085137211376728	-0.306781920935147	0.503565760435766	0.0269597206906325	-2.06011975191502	0.0393870940494761	-0.512546842325786	-0.470597448472866	1.492105410881e-05	0.000430498111497021	-5.70653286986015	1.15300649133446e-08	0.221032053315271	-0.12579759900176	0.0792276015262413	0.374204613433836	0.618966671082425	0.535938315400353	-0.311106131987515	-0.636957270494631	0.0123414210328524	3.84193805239686e-07	-5.55672218909687	2.74887742998423e-08	0.179884704204735	0.574017683677522	0.15492569633234	8.62487882198229e-06	4.28004538073009	1.8685520863384e-05	0.565118397844889	0.605283729156838	1.14516733000589e-06	1.99896235816083e-06	7.07238054026284	1.52298079059574e-12	-0.0102670462583327	-0.0231721291172728
ENSG00000136280	CCM2	83605	protein_coding	3	brown	-0.477175416624835	-0.49433370977257	6.7007703285701e-05	0.000195507982279958	-5.60035118091411	2.13917988226226e-08	-0.327029512024016	-0.220867969523919	0.0083488300404743	0.115606245132699	-3.01308912441436	0.00258602958627894	-0.663397757352213	-0.654819258165583	2.31991636391324e-09	1.39180027175187e-07	-8.36629948913992	5.94559621933162e-17	0.969841147420606	0.900807899498446	1.01412507090964e-39	9.53046628456884e-20	19.0169228161455	1.23523821269629e-80	0.450303146097521	0.332777584903347	0.000188792634588449	0.0159305864786796	4.43055623879356	9.39903302922291e-06	-0.394582964439378	-0.30145960032691	0.00125338840227708	0.0298697360153437	-3.87858528707453	0.000105065692023155	-0.374041828366548	-0.341247768143703	0.00232908388750697	0.0132950535653505	-3.96628749016849	7.30008032783415e-05	0.371072808657726	0.289800632227759
ENSG00000179698	WDR97	340390	protein_coding	1	turquoise	-0.314715523976324	-0.322343305456475	0.0113149376932412	0.019778072206729	-3.48511455425031	0.000491926391016982	-0.294296440210537	-0.249068908417281	0.0182501059848912	0.0749813084911583	-2.96059994140069	0.00307040484618645	-0.466474521577448	-0.447705764668085	0.000102270584012571	0.000874751603668716	-5.22394627319773	1.75149618584556e-07	0.0511632872366086	0.185098613849669	0.688050315808846	0.188946031905563	1.22139948362309	0.221934802621058	-0.467059307713915	-0.248068528522385	9.99705468310936e-05	0.0761965479456757	-4.08574134649587	4.39363027906939e-05	0.470997845226388	0.174389282555726	8.56785445309796e-05	0.21628386265544	3.72803713792749	0.000192976945394725	0.397747414377852	0.263899125432732	0.00113523182182027	0.0587035967614331	3.6953365822098	0.00021959568579777	0.360525204090421	0.626997796795237
ENSG00000131143	COX4I1	1327	protein_coding	5	green	0.349937806977035	0.402212352999061	0.00458910727141658	0.00311828978510794	4.16573744211647	3.10347719600052e-05	0.203848850025793	0.331820135589565	0.106166959772236	0.0162547650606673	2.87546854151879	0.00403428344646986	0.567669981052271	0.574061213463457	9.99502773829995e-07	8.60823396173541e-06	6.8538725569731	7.18771213525453e-12	0.157014033694834	0.304024204127458	0.215324168474069	0.0284364142497796	2.45124801118982	0.0142361826241749	0.866544011431269	0.909351909197469	2.24721257614446e-20	1.11156844744656e-20	14.9629176729272	1.28276509243334e-50	-0.837468437167493	-0.908771870464985	6.42784901328283e-18	1.29465647283667e-20	-14.3538011230106	1.00854500035138e-46	-0.786091713342664	-0.845081104524513	1.41413276859511e-14	3.33501915427527e-15	-12.1015018455832	1.0369648945789e-33	0.113224018263307	0.154417967814391
ENSG00000165733	BMS1	9790	protein_coding	1	turquoise	0.637043261516435	0.630028203562543	1.51967789078726e-08	5.59904773128228e-07	7.90085265136611	2.77001955634112e-15	0.498438230597322	0.354292461340779	2.77113504119327e-05	0.00996861816776192	4.89854451522296	9.65491668661505e-07	0.867258298603269	0.790454849164344	1.92398029552484e-20	3.18821784599609e-12	12.7233014621743	4.38915732445698e-37	-0.809361783556445	-0.802895106894414	5.78285450735572e-16	8.08777264809671e-13	-11.7982472897176	3.98525689745735e-32	0.00908042867343422	-0.0852605495875232	0.943228135000324	0.547858120378188	-0.376781183041851	0.706336225688833	-0.0524085460944294	0.104147389366343	0.680861529214726	0.462484053422865	0.230566018006878	0.817651970016615	0.0114066680006875	0.0725072604355158	0.928718176940327	0.609476856135909	0.426686029084837	0.669608027789295	-0.255615624044462	-0.362934627047116
ENSG00000184076	UQCR10	29796	protein_coding	5	green	0.438191120450041	0.00888658904423715	0.000293006301725619	0.950144334169149	2.66122689856813	0.00778564717548392	0.177681868310572	-0.227013198372145	0.160127145931609	0.105570063278293	-0.155287109528567	0.876594977449285	0.659399552580269	0.11613980125787	3.12249085084487e-09	0.412263283070896	4.99161152317853	5.98775933182769e-07	-0.164137107405687	-0.513128185366942	0.194966251148489	0.000100322200030997	-3.75705281773783	0.000171926219504249	0.563586818990683	-0.414412332398979	1.24193154344124e-06	0.00225554968879287	1.34801259424845	0.177654331910877	-0.558238494732828	0.574333282104537	1.6433972241893e-06	8.50487288867646e-06	-0.239371856685322	0.810817250850621	-0.529195245471411	0.215294196726595	6.93085293526524e-06	0.125323638597969	-2.18598044787129	0.0288170358168871	0.205651850305901	-0.159814210218616
ENSG00000197183	NOL4L	140688	protein_coding	10	purple	-0.103558427230884	-0.321478233725416	0.415454909024057	0.0201296688262453	-2.24513772667451	0.0247592923362739	-0.0975710703082624	-0.284071147141478	0.443071432695159	0.041258123760083	-2.00551183232061	0.044908357078381	-0.0656093956901648	-0.138396926027678	0.60649303712662	0.327850258380313	-1.06227729800399	0.288109817393943	0.257961602464343	0.258054870912837	0.03959094599398	0.0647405933624609	2.78958055375401	0.00527763657753175	0.262264616442464	0.17319161265142	0.0362988491405053	0.219504413898197	2.36993602165799	0.0177911635655539	-0.249598714065603	-0.169747088646308	0.0466970153481948	0.228952315252487	-2.27672657517018	0.022802558531314	-0.17919756357449	-0.141703892875572	0.156534592466355	0.316310094411463	-1.72193982441039	0.0850804198291504	0.735889618944014	0.843644758175336
ENSG00000105875	WDR91	29062	protein_coding	5	green	-0.259689532893544	-0.207935161988487	0.0382404242543487	0.139083208663529	-2.53483625266754	0.0112499899609428	-0.111134715888791	-0.0979639843780379	0.381972694968184	0.489615538647226	-1.1127343567318	0.265822535311039	-0.460709539441865	-0.401829213703892	0.000127699272338689	0.00314956387102352	-4.90306732105486	9.43516303494543e-07	-0.0952583738244885	-0.177913288804093	0.454006486029809	0.20699951458011	-1.43112389714966	0.152394709503712	-0.632075364661028	-0.594819516547037	2.12333745959343e-08	3.31709609589106e-06	-7.57268978354445	3.65574571971649e-14	0.614874807259959	0.612376088136292	6.46589598207645e-08	1.40347523559111e-06	7.55411150116587	4.21728782317633e-14	0.630879380898582	0.550736373024852	2.29935796246448e-08	2.33260186084781e-05	7.23334451608817	4.71241913093202e-13	-0.197365244505174	-0.220574879024166
ENSG00000213741	RPS29	6235	protein_coding	1	turquoise	0.548553791012354	0.641868699901701	2.69587947249094e-06	2.92505087044781e-07	7.23819688166562	4.54689073279849e-13	0.364470091744652	0.368635178606546	0.00306774985676927	0.00716513605442281	4.06127294349381	4.88058709493329e-05	0.838493344107052	0.87574261391854	5.36906829830627e-18	1.96241137421091e-17	13.5568459041274	7.21734037884586e-42	-0.790402029827879	-0.519779854890696	8.06536456256175e-15	7.84739338087688e-05	-8.8516293218835	8.62507547500339e-19	-0.0294012246935732	0.29537461939668	0.817607057223306	0.0335128574489493	1.3584760333749	0.174312682415518	-0.00509568215939799	-0.347443391670552	0.968123225660351	0.0116123912436749	-1.84103780438658	0.065616018902819	-0.055114188780882	-0.26062074501639	0.6653399094245	0.0620316413064179	-1.64104544946714	0.100787981084175	-0.159448500328673	-0.109674889736159
ENSG00000176208	ATAD5	79915	protein_coding	6	red	-0.0858181065394604	-0.113423497207126	0.500146587909283	0.423354900387824	-1.04856160202598	0.294379936190587	-0.00197704567335268	-0.122681591356338	0.987629577805588	0.386246935743335	-0.627521209688872	0.53031763765867	-0.280407972986473	-0.279956424570482	0.0248141443486441	0.0444193314909813	-3.04238498255965	0.00234711496128534	-0.384688474699635	-0.45114480287343	0.00169766666678426	0.000788826900253655	-4.68869527898555	2.74952458053385e-06	-0.773564121462935	-0.797029371458701	6.73920587021167e-14	1.56258591791162e-12	-11.1820942551539	4.9898360040028e-29	0.643912115666194	0.702117527191671	9.47456534414585e-09	6.63009276026667e-09	8.61570695589865	6.95113389094939e-18	0.937716302888819	0.79290641095908	3.65255630883424e-30	2.45111458731916e-12	14.965834022407	1.2277502671646e-50	-0.321826025595841	-0.216685391231608
ENSG00000159231	CBR3	874	protein_coding	10	purple	0.0435392781943017	-0.077199010252827	0.732643437122228	0.586461921121461	-0.144194811787311	0.885346637726305	-0.0849984626970047	-0.166041610222482	0.504263972264625	0.239425308131428	-1.31236244303326	0.189397872564555	0.15616862083741	0.123665384501303	0.217836019195223	0.382420365651702	1.49819229452272	0.134083297046775	-0.204841444369088	-0.0447682024071981	0.104439417096479	0.75265648786128	-1.38086559986929	0.167320288746049	-0.115778198106248	0.108750066589641	0.362274697518798	0.442829011878518	-0.101620188311261	0.919058154448346	0.133506472319296	-0.0844422363435229	0.292928801178836	0.551720526179466	0.324577778797895	0.745500647362504	-0.0260666601210201	-0.115190353545437	0.837995643770841	0.416121078937172	-0.72368554807892	0.469258807550983	0.558497642685321	0.751526342458982
ENSG00000158816	VWA5B1	127731	protein_coding	58	honeydew1	-0.114131995757273	-0.0688529639459674	0.369185807789676	0.627667487030879	-0.983051412343292	0.325582135803142	-0.0931003834299222	-0.110356393568756	0.464342514989555	0.436080108561237	-1.07390494135083	0.282865288430932	-0.330278962097873	-0.343143203639512	0.00768962738745786	0.0127594003291838	-3.69878460589908	0.000216634342722835	-0.0863591895215442	-0.288244453229278	0.49743808768366	0.0382430323947916	-1.96528122387659	0.0493816975186948	-0.491681566071877	-0.674891661764253	3.69209454899533e-05	4.09198514079736e-08	-7.09535503515022	1.29019832375388e-12	0.488403093512146	0.693324352570908	4.2344755751315e-05	1.21961066525523e-08	7.24461487715491	4.33669704656439e-13	0.386571172882718	0.502374167710091	0.00160358018930327	0.000147658401067501	5.0327090287669	4.83596849247936e-07	-0.227468781984268	-0.16806859560971
ENSG00000132429	POPDC3	64208	protein_coding	1	turquoise	0.477711530256513	0.643835165345811	6.55788992498618e-05	2.61896644197233e-07	6.71880471999199	1.83221255560856e-11	0.343340540810029	0.465503543457574	0.00547677505537671	0.000506237484190203	4.51413406593997	6.35759919175073e-06	0.587902355797702	0.625481031411431	3.25980965584506e-07	7.13327562457787e-07	7.42499479986314	1.12784346070028e-13	-0.581001474455016	-0.614986994083737	4.81785792742151e-07	1.229447546928e-06	-7.28135890199067	3.30474181233859e-13	-0.058201370935608	-0.0499931401035815	0.647799189247325	0.724866509657618	-0.574592422716353	0.56556697784776	0.0157060247888714	0.0180873663360982	0.901965094039751	0.898727040052931	0.177901332493015	0.858800464361988	0.0297794848105667	0.0525942953467204	0.815301572243853	0.711159108378014	0.429068547031599	0.667873341027089	-0.16736224978309	-0.175511802133824
ENSG00000136274	NACAD	23148	protein_coding	58	honeydew1	-0.0587773394838518	-0.150164039047032	0.644547304417482	0.287979434903988	-1.08417730255966	0.278286193299007	-0.0256721286460792	-0.245601659814332	0.840415246915495	0.0792598454772712	-1.39660133134881	0.162533489725385	-0.261685679880923	-0.307387038272465	0.0367280600127881	0.0266444312770199	-3.07998570059311	0.00207010533488506	-0.395834983370759	-0.494865603567173	0.00120537601396879	0.000191952217377231	-5.04364254244288	4.56752220612488e-07	-0.801456680766524	-0.856216949841367	1.79582017355824e-15	5.930882773286e-16	-12.5343922563375	4.84057947988175e-36	0.77808586513152	0.912305819626438	3.88074540491518e-14	5.03128377395561e-21	13.4987886144073	1.58968496475767e-41	0.660089001907407	0.683034762052887	2.96749301636455e-09	2.42307333805878e-08	8.58898192554139	8.77433193581024e-18	-0.359500174541412	-0.274667255629735
ENSG00000119383	PTPA	5524	protein_coding	1	turquoise	0.559795974152631	0.641242316567941	1.51543544838503e-06	3.02937183530881e-07	7.32321527510517	2.4209895068359e-13	0.328211454716998	0.351961137433185	0.00810356032078026	0.0105040078713865	3.73602125432114	0.00018695487318539	0.847808339600293	0.897038750703964	9.85279909168268e-19	2.3132232927899e-19	14.2345234403127	5.59429903970275e-46	-0.529329603883243	-0.339081933062716	6.88695169853463e-06	0.0139306044437522	-5.04587522272194	4.51449972119953e-07	0.319009379796163	0.536290953636026	0.0101908215976994	4.16994440572092e-05	4.83506290209357	1.33103539362963e-06	-0.293816098923381	-0.520384164595066	0.0184494638373119	7.67227268641162e-05	-4.56990510415123	4.87945108307188e-06	-0.381378602532968	-0.513850827941255	0.00187514654404125	9.77045846314992e-05	-5.07615550155818	3.8514812733671e-07	-0.0130718220764219	0.0323316553437493
ENSG00000221867	MAGEA3	4102	protein_coding	3	brown	0.292604321236714	0.399054675595563	0.018960671407024	0.00338442917984961	3.79081165290473	0.000150155791156354	0.271759452175437	0.258457694643416	0.0298339243579313	0.0643091530269536	2.87435943048315	0.00404847941348038	0.357412908605586	0.447720200692161	0.00373901818959531	0.000874373999641859	4.49110675964006	7.08540221576934e-06	-0.529237376044838	-0.634045889178009	6.91705887538727e-06	4.50574851041292e-07	-7.02065378237356	2.20832449898682e-12	-0.240237191601581	-0.240546487388308	0.0558602921162912	0.0858401138876481	-2.59101642264985	0.00956929248030093	0.194012694611817	0.213112498495157	0.124502208294915	0.12929091147507	2.17623339091155	0.0295378133177051	0.2287377231644	0.274290743062735	0.0690608677403652	0.0490936552373877	2.7039823284944	0.00685139327286296	-0.0888127557763568	-0.0827823555508585
ENSG00000141574	SECTM1	6398	protein_coding	1	turquoise	-0.382428177830548	-0.380459563420928	0.0018171459852312	0.00539726857212067	-4.24624060149857	2.17387190096987e-05	-0.415796296428262	-0.27598613237819	0.000633315289774101	0.0476547624165138	-3.88094616069125	0.000104050875449154	-0.578480812024628	-0.591604951126103	5.5444292560885e-07	3.86172961398026e-06	-7.07636484543941	1.47984941762587e-12	0.546842388315152	0.460946903971405	2.93758435176277e-06	0.000583977144261103	5.91042335578982	3.41229595058071e-09	-0.0124778756454039	-0.10688309681668	0.922043981108819	0.45074523134756	-0.605942078826968	0.544553216001619	0.0243949748002502	0.0895061077454257	0.848257824972681	0.528029889018729	0.584583848250534	0.558827570703197	0.0247185815964597	0.0661069743782654	0.846269244817891	0.64148332128986	0.468672910494169	0.639303453001461	0.225052894214739	0.28658261189792
ENSG00000156804	FBXO32	114907	protein_coding	5	green	-0.240986475749122	-0.230828375661492	0.0550768167693347	0.0996851737340659	-2.54399565160244	0.0109592448890674	-0.157058261580046	-0.263694429916922	0.215193323411486	0.0589070952299025	-2.23213590682	0.025605981903812	-0.410071954691552	-0.380071898680051	0.000764789683741558	0.00544852499395737	-4.42658067126567	9.57385876707346e-06	-0.122727330816702	-0.283916877951584	0.333980938703133	0.0413732156350021	-2.14646513822789	0.031835887256809	-0.607304632791899	-0.681238968960469	1.03375056663316e-07	2.72378498820559e-08	-8.08038023141285	6.45651412410068e-16	0.65133858904009	0.76570024609511	5.6085060427531e-09	3.78209259059407e-11	9.37885888053503	6.66905685780473e-21	0.441243892257195	0.493547492305743	0.000262683375108732	0.000200873876065884	5.34156130724094	9.21494403844314e-08	-0.178154974373272	-0.141239958988178
ENSG00000183691	NOG	9241	protein_coding	5	green	0.12450497066834	0.0474749504824582	0.326972869541939	0.738218713250749	0.934383309922361	0.350106203916791	0.0484542472303198	-0.138237976571096	0.703783977472493	0.328411525208334	-0.425650622189149	0.670362447345831	0.24068906700299	0.0234967913527669	0.0553867204293938	0.868675070256825	1.48442193702571	0.137697018575011	-0.724008547167701	-0.558402984035611	1.37649334370007e-11	1.69485614310469e-05	-8.25272435978097	1.54823866714852e-16	-0.662486624584343	-0.606033783204081	2.48340378577114e-09	1.92635561044094e-06	-7.95194597307923	1.83604327699055e-15	0.714431668325921	0.641250606412115	3.37660739056154e-11	3.02796876313008e-07	8.79118104428236	1.47995855809996e-18	0.358330876870309	0.449062698227449	0.0036449084172587	0.000839891831845453	4.50537021177637	6.62573261212566e-06	-0.226854254187563	-0.221797750040939
ENSG00000174279	EVX2	344191	protein_coding	5	green	-0.146910745021267	-0.111013791195809	0.246692544096164	0.433334756338077	-1.38129265636313	0.16718899525805	-0.227112733757705	-0.246719886489049	0.0711128822754918	0.0778594416951685	-2.54653542842784	0.0108798167042867	-0.0832774597117772	-0.155960225111038	0.512965646493805	0.26955893513475	-1.25096317738769	0.210947912172112	-0.23920897728654	-0.39338393318234	0.0569501410323915	0.00391303626024869	-3.43715828042116	0.000587851970004572	-0.364847050295462	-0.578786743731354	0.00303511999153955	6.96822802916778e-06	-5.43266178633203	5.55195770118844e-08	0.398474179657708	0.585649091606346	0.00110955566613121	5.0962121998433e-06	5.70376092761276	1.17192417579709e-08	0.322026315770878	0.45378707511223	0.0094602161903812	0.000728051992616091	4.30640702445913	1.65927623512409e-05	-0.13896649517946	0.0288667000890055
ENSG00000248319	LINC02275	100506085	lincRNA	1	turquoise	-0.275758350692232	-0.401726780226313	0.0274160361022129	0.0031579719087756	-3.70468482277841	0.000211653737004762	-0.193530860075518	-0.332182002958632	0.125458658084927	0.01613158740401	-2.81769210792821	0.00483701688152603	-0.517880349302602	-0.562667972788507	1.17224160872863e-05	1.41407161997639e-05	-6.37641566646989	1.81280498362638e-10	0.184890815955586	0.0477415437879022	0.143572120918622	0.73680144599661	1.28029465821973	0.200441525669051	-0.30790247494973	-0.477846316429041	0.0133189539606574	0.000340337025727174	-4.37275831376484	1.2268651998562e-05	0.321490297632925	0.479993000419466	0.00958659149666709	0.000317137972045933	4.47065802397515	7.79793015673935e-06	0.37322932535481	0.462571159180146	0.00238495343601082	0.000555110102040408	4.68639647556486	2.78057366689619e-06	0.165050285585046	0.256866845768687
ENSG00000168813	ZNF507	22847	protein_coding	73	firebrick4	0.27267677497016	-0.0454250731503651	0.0292640290458794	0.749144813249426	1.33031889310017	0.183413224863363	0.0330022627667248	-0.174635453643819	0.795723958134591	0.215626012822287	-0.698404331661339	0.484924368193748	0.406230220748519	-0.0642509224222038	0.000866395598668077	0.65089066161717	2.07849899894924	0.0376634230056445	-0.406848442409082	-0.4755994358463	0.000849261987923569	0.000366257495117262	-4.99072980925943	6.01515884190574e-07	-0.00855788819148554	-0.568455151391187	0.946490188284405	1.10148958479576e-05	-3.27383694882609	0.00106097812821781	-0.0139525866322932	0.680811473161989	0.912864591823775	2.80036772056987e-08	4.07543537890928	4.59283355449148e-05	0.0568895463133295	0.386491511127425	0.655230111931881	0.00465238022884934	2.35543406730328	0.0185010799486247	-0.216665454989554	-0.204154342984643
ENSG00000145794	MEGF10	84466	protein_coding	6	red	-0.147167247641084	-0.248920281511209	0.24585944359123	0.0751608802903428	-2.09669337623045	0.0360207272451503	-0.0617672251599286	-0.0669032431920468	0.62777413842519	0.637464392988421	-0.679360377456763	0.496909548889896	-0.416853736558571	-0.559650790178836	0.000611403535508308	1.60779643768715e-05	-5.6330309292161	1.77069686657655e-08	-0.227447201844529	-0.177253476403608	0.0706865833304517	0.208716155631379	-2.18464196500714	0.0289151084595067	-0.764028354804881	-0.746965385956303	2.07250307762665e-13	2.02860728090111e-10	-10.4304519480248	1.80029945840786e-25	0.744644301136008	0.680906970992711	1.74250573130864e-12	2.78308646915243e-08	9.50365828787222	2.02643378270947e-21	0.658547680021307	0.78743605005057	3.32462691062698e-09	4.38622372590584e-12	9.72313324985288	2.40271943921512e-22	-0.303798389105859	-0.234674071276986
ENSG00000165533	TTC8	123016	protein_coding	1	turquoise	0.533199800033406	0.581026984109928	5.72830874561284e-06	6.29657562668882e-06	6.63068143333918	3.34140679151435e-11	0.377139508676667	0.327905476713658	0.00212665011562811	0.0176393197131445	3.91124484083048	9.1821629498015e-05	0.769374271855462	0.80244169134733	1.11133393432626e-13	8.51680604258762e-13	11.1995561393877	4.09781438160324e-29	-0.531236502591775	-0.555659273202427	6.29119150313548e-06	1.90180871933768e-05	-6.42802936628784	1.29268772448317e-10	0.184397396299256	0.159823628191955	0.144662694357291	0.257726158604776	1.84458959789455	0.0650972613108268	-0.250780649192111	-0.191349683132755	0.0456333555005018	0.174180116953332	-2.39540442492972	0.016602041890488	-0.185598273048738	-0.162293414588503	0.142019223525053	0.250347574851363	-1.86419053577758	0.0622949519677939	0.0291183105323007	-0.313201198628182
ENSG00000099999	RNF215	200312	protein_coding	5	green	-0.122442305594964	-0.164508113968341	0.335113332164473	0.243853862238652	-1.51525129318334	0.129708777867255	-0.165872744580001	-0.217582808269699	0.190221689578899	0.121261546843546	-2.03773995461398	0.0415759461683219	-0.219336362715952	-0.224582791813552	0.0816168460198452	0.109456014802555	-2.3837678725777	0.0171364077466953	-0.176668796214561	-0.303286143677165	0.162562038692823	0.028842892807034	-2.55975352554802	0.0104746422909499	-0.522430380796846	-0.549836020894994	9.5109023445533e-06	2.42051213777748e-05	-6.31823430014427	2.6456868829747e-10	0.586327856227582	0.629989119642405	3.56655015052876e-07	5.61080772753561e-07	7.44881591988005	9.41816719780963e-14	0.274085541770655	0.434676818980265	0.0284066265859733	0.00128180147085308	3.89432122243138	9.84740863895257e-05	-0.234804191358518	-0.187073009390164
ENSG00000104450	SPAG1	6674	protein_coding	5	green	-0.169953911120698	-0.114520081474253	0.179393465736484	0.418856924219853	-1.53065876511476	0.125853749871223	-0.151329142743942	-0.19001308555741	0.232610434736037	0.177264851793797	-1.81084030078141	0.0701655759280809	-0.217914161663131	-0.313070817926048	0.0836644053245127	0.0238308216215382	-2.85279775147042	0.00433361928533693	-0.371501102637397	-0.397029464652142	0.00250778701445411	0.00356549211605847	-4.27292578331163	1.92924684464554e-05	-0.768412283048836	-0.764640562582038	1.24474283013012e-13	4.17612110585067e-11	-10.6957658744718	1.06535838624659e-26	0.817108569442678	0.772698287853671	1.80799829206611e-16	1.93972848774471e-11	11.5270469033207	9.63937054836678e-31	0.417616042424631	0.576018910172995	0.000596036716229863	7.88968317481147e-06	5.75896804000835	8.46297225362045e-09	-0.144281824180382	-0.199759865274728
ENSG00000141560	FN3KRP	79672	protein_coding	1	turquoise	0.602015513126366	0.561408991772216	1.42452931449499e-07	1.49212253411851e-05	7.05128903933717	1.77267830899327e-12	0.445943946164301	0.361532990755201	0.000221569417148946	0.00845328962870278	4.56368527000557	5.02634127475439e-06	0.846295547545146	0.852046029729846	1.3074921850931e-18	1.15128081566746e-15	13.2383289528702	5.27085439603542e-40	-0.391324977143146	-0.199451251432686	0.00138650019698195	0.156310776701244	-3.31231640827293	0.000925268336567486	0.508784862755708	0.648919638236401	1.76464131085309e-05	1.96070400099412e-07	6.99116156330423	2.72619590917236e-12	-0.512998958068536	-0.634496812136527	1.46212790404045e-05	4.39636281648799e-07	-6.90029904067993	5.18931834164807e-12	-0.478767010975531	-0.596830019532753	6.28477576097426e-05	3.01370113593318e-06	-6.34398347265798	2.23898858331773e-10	0.0933757190713644	0.0837276395535385
ENSG00000110435	PDHX	8050	protein_coding	1	turquoise	0.527023118677407	0.612817903685714	7.67781676749414e-06	1.37249862523227e-06	6.82989812501724	8.49749551106423e-12	0.382302683647776	0.354821027474791	0.00182399522515725	0.0098505640580437	4.09718002756327	4.18213655316995e-05	0.906947368469842	0.927581557148207	5.83508508025671e-25	5.04818433780561e-23	16.6114861923617	5.75495694956673e-62	-0.59427568835829	-0.52768890088567	2.25406050259334e-07	5.82060871742511e-05	-6.74442896693602	1.53630026312487e-11	0.27909816358129	0.322170409764788	0.0255250774237285	0.0198479245651025	3.26663411853349	0.00108834241345764	-0.316174193909728	-0.341546744438601	0.0109215794706735	0.0132093036459032	-3.60204631893453	0.000315722090680582	-0.287839038979704	-0.317263685369605	0.0210898007957578	0.0219191818232604	-3.29222701580265	0.000993973419748951	0.00793221468567591	-0.0749801334202545
ENSG00000185842	DNAH14	127602	protein_coding	5	green	-0.180511025722375	-0.156430384301789	0.153469906660472	0.268099939365609	-1.80480468796793	0.0711052505573082	-0.136944309892439	-0.179871656076419	0.280563008158041	0.201962987802018	-1.67654467339895	0.0936315534782344	-0.245734678738954	-0.272195985650979	0.0503172786957245	0.0509201098919387	-2.79294545325082	0.00522304985651847	-0.415941383393136	-0.492658403864442	0.000630267286433616	0.000207103181707895	-5.16308636139982	2.42910999589896e-07	-0.798427237711115	-0.816546202929936	2.73554954964835e-15	1.59789898693951e-13	-11.8243981482861	2.91987893689829e-32	0.793470847746414	0.787230709770901	5.36415051460706e-15	4.48160266775801e-12	11.3378034256499	8.52575907946274e-30	0.704108045141578	0.798719291517344	8.53566838512446e-11	1.29540700103148e-12	10.3493527875134	4.21324295139172e-25	-0.142295337917381	-0.116591864418705
ENSG00000167634	NLRP7	199713	protein_coding	1	turquoise	-0.331042009721806	-0.433577992244327	0.00754159643778563	0.00132287376663291	-4.23677336514915	2.26754807239981e-05	-0.294033316626994	-0.404433322640163	0.0183590820606054	0.00294234954847234	-3.83158623205667	0.000127319733804079	-0.393336987148845	-0.376029308391332	0.00130287214260153	0.00600893918705809	-4.29188659340648	1.77161429834979e-05	0.332159396051279	0.207389354651455	0.00732932207478198	0.140146943766503	2.97449917947325	0.00293467240696592	-0.0364681084108631	-0.138868449614902	0.774809209089778	0.326188813418908	-0.901993867376589	0.367060125469503	0.0242770610427149	0.138465367887198	0.848982645949277	0.327608769151287	0.831998547368817	0.405409764445665	0.0929565388969442	0.126213443441698	0.465035991938941	0.372614728789149	1.15350915879783	0.248701460504686	0.364324500538332	0.527410387253481
ENSG00000012061	ERCC1	2067	protein_coding	5	green	0.144332466610522	0.176873264466193	0.255173798368304	0.20970988762058	1.70302580097336	0.0885632401040239	0.0483768356781093	-0.0462862515115159	0.704235432282017	0.744548536536382	0.0379644950058623	0.96971599048919	0.166648417299692	0.168832458490891	0.188128340206456	0.231507489478667	1.78891765805325	0.0736280775504821	-0.332790898973715	-0.34965155521214	0.00721168075360973	0.0110586751904302	-3.75147671735774	0.000175796080522152	-0.238387949532417	-0.184888627552177	0.0578327208822484	0.189457116992104	-2.28852264178882	0.0221071031027724	0.353600735196814	0.34383875596069	0.00415329620223333	0.012567534844958	3.84978193266094	0.000118223032658384	-0.0586846282967702	-0.0110779263825901	0.645070300593082	0.937872198174691	-0.382509944502023	0.702083154063504	-0.137316552908771	-0.0784404385232149
ENSG00000164659	KIAA1324L	222223	protein_coding	1	turquoise	0.586815725935293	0.611025063785157	3.46871492070749e-07	1.50228744962213e-06	7.29874416651489	2.90466012339026e-13	0.436607919242453	0.345489580890533	0.00030996105738289	0.0121220482444776	4.40745676034408	1.04591472085523e-05	0.870107110193869	0.869939424039277	1.02630513734464e-20	5.72110058494107e-17	14.0888798728074	4.44556970616093e-45	-0.715046376221639	-0.643191843954892	3.19111953563649e-11	2.71563687982299e-07	-8.81469774909129	1.20008378560262e-18	0.0968764670969159	0.142309594658232	0.446340177698126	0.314224770136661	1.25749291981537	0.208575201216455	-0.156762878769136	-0.18021724808371	0.216068252916004	0.201083265280019	-1.79111190294149	0.0732753394402636	-0.0927187835840205	-0.125142346457553	0.466183445057167	0.376718060085119	-1.14673245219274	0.251492213817112	-0.22597661569306	-0.221514166758057
ENSG00000205339	IPO7	10527	protein_coding	39	orangered4	0.402663041049598	0.196269379924513	0.000971509073380165	0.163160810191866	3.37069874800857	0.000749777999309562	0.355366526211883	0.0363085099472442	0.00395660582295662	0.798303025341236	2.25045134308872	0.0244203089089812	0.453544547747803	0.173944027924984	0.00016737068428987	0.21747728463909	3.60214750775863	0.000315599186975672	-0.752261168734725	-0.830484466139835	7.72577648359995e-13	2.64033033758447e-14	-11.3945516294095	4.45115506911386e-30	-0.42150505956022	-0.764885807616767	0.000522960353923446	4.08161422991897e-11	-7.54225101029063	4.61927518875499e-14	0.278111721017599	0.716183816433697	0.0260717751735653	2.38601023128477e-09	6.08917366089165	1.13494956879257e-09	0.477519481541501	0.684098320542393	6.60874666924763e-05	2.25999656804589e-08	7.07782165596474	1.46438009095748e-12	-0.220640556823582	-0.342904704112005
ENSG00000172340	SUCLG2	8801	protein_coding	1	turquoise	0.446026536879752	0.58115726609389	0.000220902806908994	6.2594259187745e-06	5.99205992497074	2.0719954238139e-09	0.376787717072045	0.398640344839528	0.00214881920603573	0.00342079746792335	4.31672050672799	1.58364472380746e-05	0.820784455973929	0.848633549911687	1.0213994889327e-16	1.9515781209094e-15	12.7104913852658	5.17084911873208e-37	-0.377449536119241	-0.312481805235284	0.00210728272241863	0.0241102768130531	-3.82732669914586	0.000129542528674217	0.468944749057667	0.49916394720846	9.28752229107454e-05	0.000165307773476304	5.57337512380309	2.49850767413318e-08	-0.526060331380197	-0.541194586241339	8.03234959881447e-06	3.43387856040409e-05	-6.28459087988215	3.28718196540589e-10	-0.384361846814758	-0.430856244771987	0.00171448465206209	0.0014297214175519	-4.56061582647741	5.10038193868028e-06	0.0104886971693519	-0.143611742412061
ENSG00000197410	DCHS2	54798	protein_coding	6	red	-0.216242760242485	-0.154017479731691	0.0861223722932107	0.275643585188099	-1.99956479573693	0.0455472785504714	-0.135793916450248	-0.0713513612315737	0.28466182910021	0.61520621057045	-1.11813201213174	0.263510616061776	-0.227294914326874	-0.194487834010581	0.0708804283633535	0.1670907186145	-2.27300582966517	0.0230258286354764	-0.188059756884641	-0.114774453693191	0.136714165452545	0.417817448624808	-1.63609718379133	0.101819249517416	-0.482204788153466	-0.339765340823559	5.4663398513949e-05	0.0137273127431846	-4.69696214526997	2.64059366071958e-06	0.461664657638674	0.266499328599018	0.000123120228325812	0.0561675268500626	4.14613806561164	3.38129985208324e-05	0.47078143379836	0.385341945024903	8.64121399887616e-05	0.00478694856546678	4.87712895817462	1.07641067141592e-06	-0.204084011459066	-0.126284969836391
ENSG00000104388	RAB2A	5862	protein_coding	3	brown	-0.218614676141663	-0.121841900713955	0.0826508530156221	0.389530861461767	-1.84941294849372	0.0643982071350669	-0.198745248432281	0.0334354291202229	0.11540064895335	0.813967364389829	-0.954252251470209	0.339955971360051	-0.173259938001458	-0.0775596706124351	0.170955220185217	0.584709026892872	-1.36307977532801	0.172857370012002	0.755721695322846	0.757152202016343	5.28725030182722e-13	8.29225271216909e-11	10.4382633078831	1.65816411433908e-25	0.711255972415929	0.748198186746066	4.51060554603625e-11	1.82456752155479e-10	9.79800419597886	1.14832065018193e-22	-0.673285485650056	-0.695863698653271	1.09105224425655e-09	1.02504529588036e-08	-8.84353217924542	9.27392782617887e-19	-0.622082957112284	-0.688830019115571	4.08816954139951e-08	1.65174467782873e-08	-8.28416623874925	1.18939375398846e-16	0.460871412933953	0.233090060649466
ENSG00000149743	TRPT1	83707	protein_coding	1	turquoise	0.610594253650909	0.667227235504555	8.44337793803376e-08	6.60245383884287e-08	7.98102283769695	1.45125609403695e-15	0.424294948765064	0.439711825290571	0.000475661022152672	0.00110782220241533	4.88111024216474	1.05490246386889e-06	0.874262985384297	0.885545227288109	3.99380068571497e-21	2.83513976654804e-18	14.5259137098359	8.30277624024957e-48	-0.344763717570926	-0.205351508955322	0.00527343461267291	0.144172200175444	-3.04311580547102	0.0023414220883738	0.587471116024961	0.659700565781253	3.3412569043066e-07	1.04220956668781e-07	7.71295184849327	1.22940481810853e-14	-0.601738136990807	-0.660256076068318	1.44845450400595e-07	1.00812335022098e-07	-7.84076344756188	4.4781534859813e-15	-0.5080100303781	-0.581483445565957	1.8262308568949e-05	6.16730580011989e-06	-6.44169798822671	1.18144197916563e-10	0.0621534893799582	-0.0570163632684129
ENSG00000101040	ZMYND8	23613	protein_coding	1	turquoise	-0.115018512856856	-0.250833001481782	0.365454137405319	0.0728757639813806	-1.92475031670068	0.0542606023189442	0.013845162300404	-0.0648801211827446	0.913532890047885	0.647695448828063	-0.247765412213994	0.804315917682832	-0.280390242701908	-0.317757878267901	0.0248236550420424	0.0217026356245722	-3.24985984269557	0.00115461898615284	0.40892826980731	0.261425729041069	0.000793847129378979	0.0612007669674218	3.756402081487	0.000172373670939767	0.172842486922068	-0.0529628752533063	0.172004419896885	0.709223976818676	0.707042579486045	0.479540017587527	-0.159729094156457	0.0358631486147996	0.207395194537335	0.800726198516748	-0.71762251726935	0.472990069879896	-0.0765948856926805	0.053938663356735	0.547462486928946	0.704109663034607	-0.157343888241306	0.874973833186403	-0.133764428483077	0.0604118671015878
ENSG00000042317	SPATA7	55812	protein_coding	1	turquoise	0.534677627242532	0.585840767291364	5.33601355554935e-06	5.05135317560601e-06	6.67868108693981	2.41102179445383e-11	0.396621079201986	0.261895854966748	0.00117608414655087	0.0607196691941849	3.67713076221966	0.000235872143446729	0.863129437903433	0.829760398054472	4.66411298724813e-20	2.91070706091185e-14	13.205486416158	8.15710865566807e-40	-0.777667777048101	-0.794317496776657	4.0861268736705e-14	2.10351378646277e-12	-11.2024859826835	3.96449689592469e-29	0.00933430440443332	-0.0504216106896012	0.941643601819597	0.722602557887621	-0.200349311073524	0.841207399583542	-0.0434595154285629	0.0643601971779924	0.733114966234215	0.650335291270366	0.0801215643694641	0.936140571994644	-0.0548972201994004	-0.00494584852279524	0.666579566163449	0.972240632571811	-0.330691838011196	0.740877268092537	-0.148576816746714	-0.21732000648267
ENSG00000102893	PHKB	5257	protein_coding	5	green	-0.117254650646564	0.161573578671112	0.356143974576623	0.25248318250786	0.159147067692819	0.873553006084332	-0.194294209237211	0.119185600888654	0.123945970467938	0.40002722070334	-0.496939743916849	0.619231543617042	0.20871305599405	0.521118800457208	0.0979085342315435	7.4642106403227e-05	4.06876608492884	4.72627660638765e-05	-0.119217894519879	0.116451488281789	0.348091442882894	0.41100133395533	-0.0820379171833742	0.934616561510454	0.00302455373437152	0.604714621182243	0.981076286177265	2.05574391993994e-06	3.51957313279284	0.000432241851693182	0.0241440438196752	-0.636349806505951	0.849800458086502	3.97239138163712e-07	-3.62562280755541	0.000288265861831787	-0.149685233102037	-0.491787160012572	0.237783347024103	0.000213377556593907	-3.53179598226597	0.000412747663369421	0.144389050798932	-0.033716921014294
ENSG00000145040	UCN2	90226	protein_coding	1	turquoise	0.472545566492477	0.47425795610312	8.05970315727077e-05	0.000382573217261925	5.43591958632302	5.45145380499175e-08	0.267947415132102	0.155387598952476	0.0323028712404259	0.271343027739974	2.3124762389273	0.0207514532603752	0.727566319047777	0.706932714311688	9.76874069646333e-12	4.70428477626455e-09	9.54716334845435	1.33296019877155e-21	-0.725235358169746	-0.779399451487964	1.22370986006426e-11	1.00064401935983e-11	-10.333753150696	4.95817925399273e-25	-0.0796910628166196	-0.169432262624591	0.531341127381382	0.22982962867517	-1.30005436183076	0.193582338008775	0.0350908509121862	0.155322487982265	0.783102143073335	0.27154638500289	0.978407548432289	0.327872796329309	0.0789112646323877	0.150789109539549	0.535379196795976	0.285954280703113	1.20001374656318	0.230134001705705	-0.128012823280922	-0.256063926458532
ENSG00000280204	OR1S1	219959	polymorphic_pseudogene	6	red	0.1227648619486	-0.168679610546471	0.333832008647241	0.231936403523531	-0.164545395676146	0.869301813139436	0.174257119913712	-0.237439470608296	0.168467894819508	0.0900921156533599	-0.230068306841492	0.818038691811988	-0.154611368904744	-0.302580918075411	0.222516490334579	0.0292358076341809	-2.42959013218832	0.0151159059612586	-0.260285412319837	-0.456631185046991	0.0377836480409054	0.00066737509637201	-3.94856669686009	7.86205121639017e-05	-0.443377632730856	-0.811787051394599	0.000243223494929229	2.85452951106404e-13	-8.31387113041046	9.26297385120018e-17	0.297074458749522	0.79634936146237	0.0171328593874092	1.68421852105473e-12	7.14821416622625	8.79140793323764e-13	0.722595494596695	0.736402027579475	1.57503396338545e-11	4.91115074606304e-10	9.79654036661694	1.16507860314992e-22	-0.197458103927132	-0.153644263724292
ENSG00000133742	CA1	759	protein_coding	89	coral	-0.375979373340926	-0.570853223249449	0.00220054403856592	9.91793917563457e-06	-5.44525834708505	5.17302490589741e-08	-0.154041901183481	-0.233821408212658	0.224245490882689	0.0952486495720256	-2.05569155148532	0.0398122567888353	-0.683942056513493	-0.696334223075184	4.68240307038146e-10	9.92367510130882e-09	-8.9580866038063	3.30360979864838e-19	0.605105034084765	0.705913635866488	1.18204984864122e-07	5.06151343468827e-09	8.29886317706444	1.05112339167667e-16	0.0448298306021086	0.11990634920529	0.725027942657876	0.397163016312322	0.852199396721181	0.394103431426421	-0.0686113864991292	-0.173888738442243	0.590088082233921	0.217625797619012	-1.26098257708084	0.207315124484321	0.14777861940653	0.0209127288989466	0.243881521947836	0.88301049930676	0.933444702699109	0.350590408764467	0.127532098346984	0.407064913273812
ENSG00000163738	MTHFD2L	441024	protein_coding	69	mediumpurple2	0.105885409175429	0.568029542064463	0.404995590848628	1.12209337170027e-05	3.81480781972177	0.000136288956104803	0.0485860643050819	0.262012738362955	0.703015470640637	0.0606005307901119	1.61207035231391	0.106946631418895	0.233547101983055	0.705980362028787	0.0632644454372402	5.03736228358444e-09	5.72040400932497	1.06271053822232e-08	-0.649498620780157	-0.768491202810619	6.39506686364816e-09	2.9059560619974e-11	-9.39500976118129	5.7212518023151e-21	-0.571894065203139	-0.160233645343967	7.95927406208742e-07	0.256491200098991	-4.42903308543444	9.4656502687333e-06	0.616818052474154	0.168605806766377	5.72066906516453e-08	0.232143703606752	4.85912684108863	1.17904581753676e-06	0.300089772006802	0.0583498981729194	0.0159869362399755	0.68115387829662	2.01596277763112	0.0438038681984731	-0.20776832518492	-0.283008267298353
ENSG00000212901	KRTAP3-1	83896	protein_coding	6	red	-0.0356185282051608	-0.116637823613446	0.779921922163163	0.410247968466945	-0.784255062011775	0.432890462084925	0.0965606979499635	0.0283057015930217	0.447830577485084	0.842111526636158	0.680873887487585	0.495951292190879	-0.258658246845333	-0.303655081483831	0.0390417840907915	0.0286391023207749	-3.04132492932487	0.00235539495868714	-0.305126512800277	-0.320632816515538	0.0142192664095339	0.0204783718496465	-3.41651321343785	0.000634285855810852	-0.638764432550979	-0.675278075032567	1.35149237116546e-08	3.9929756619133e-08	-8.31160942418662	9.44127318333024e-17	0.483458171331193	0.491163097985432	5.19330252724169e-05	0.000217977629530745	5.62488643035938	1.85630060903137e-08	0.902861343095552	0.868231227142078	2.07789030331159e-24	7.76316660675894e-17	14.9112255782538	2.78591623959685e-50	-0.293726483357478	-0.286438311609436
ENSG00000136238	RAC1	5879	protein_coding	5	green	0.299591604029958	0.405925074270465	0.0161715958424537	0.00282916230648064	3.87444714894079	0.000106867032147192	0.197739325435295	0.307623088501278	0.117291184134901	0.0265222800245098	2.70525151686167	0.0068252689806852	0.538233341629836	0.618902013066671	4.49251015588103e-06	1.00581398014606e-06	6.96604665163529	3.25971090677234e-12	0.173304341040556	0.195392946876663	0.170843895650623	0.165085601316521	1.96444640841737	0.0494783454224052	0.847090940067137	0.82284805687943	1.1271896726086e-18	7.21895630701409e-14	12.7639779101953	2.60548152459071e-37	-0.846203326780083	-0.826586473236062	1.33010897422551e-18	4.4389781166777e-14	-12.8049702611714	1.537847210923e-37	-0.703376627658174	-0.7802438579261	9.10167268764443e-11	9.19071728795862e-12	-10.0959282922998	5.75836454986831e-24	0.239405890138185	0.19817858227892
ENSG00000006042	TMEM98	26022	protein_coding	5	green	-0.222475930708262	-0.2597407165172	0.0772372035423519	0.0629503028154686	-2.58891111652806	0.00962799423970363	-0.154886678327724	-0.295543309631509	0.221683951595274	0.0334071117610179	-2.39251603607807	0.0167332968430018	-0.44344881738632	-0.342150590286313	0.000242597633536706	0.0130375583125009	-4.43575833941354	9.17487282980827e-06	0.000784417726575115	-0.272324774136009	0.995091717827908	0.0508062477490522	-1.39249806241826	0.163771627972531	-0.527835283719499	-0.618543244493002	7.39015018811958e-06	1.02460699099886e-06	-6.8822658765928	5.8907932637614e-12	0.526157575667457	0.7151878827738	7.99585988106459e-06	2.57018814804754e-09	7.7447426987491	9.57755921601275e-15	0.471757481564373	0.472480817786237	8.31487040770801e-05	0.000405201116142255	5.4188211182787	5.99933058407312e-08	-0.183521298029786	-0.0665927991799439
ENSG00000116117	PARD3B	117583	protein_coding	6	red	-0.296327468796896	-0.369073987423122	0.0174273681949803	0.00709147935990456	-3.63764234359922	0.000275145136804249	-0.242290612626868	-0.383840539272935	0.0537344963748167	0.00496783830155447	-3.39916589850456	0.000675917040347083	-0.335687700040773	-0.397368833234681	0.00669297085097707	0.003534567925802	-4.04700277170051	5.18776272436212e-05	-0.035139594699679	-0.163214401224289	0.782808223458171	0.247633075508389	-1.01916608162692	0.308124126334964	-0.408049630919419	-0.570025396387205	0.000816845394667272	1.02846371278589e-05	-5.65014199149419	1.60315358515465e-08	0.434503355789769	0.562658997342021	0.000333886310100218	1.41461444354103e-05	5.77500862374391	7.69491438899559e-09	0.396940252450235	0.498386467281766	0.00116437523284463	0.00016986195101058	5.07431131540798	3.88901908745667e-07	0.0757381074589321	0.102032040250773
ENSG00000152086	TUBA3E	112714	protein_coding	5	green	-0.254604196534832	-0.122995837729259	0.0423280129690405	0.385022184209971	-2.06756504811145	0.0386809415786614	-0.259886147082008	-0.177167913615139	0.0380892044702624	0.208939495756416	-2.37623557557748	0.0174902923537917	-0.34283721206155	-0.247336306108758	0.0055503245472266	0.077095867710019	-3.2522528129832	0.00114494134703615	-0.189231943861719	-0.245506077319112	0.134240894723929	0.0793804629258738	-2.31957717006638	0.0203637620517515	-0.671636972305929	-0.506731169387899	1.23974607253139e-09	0.00012645116391332	-7.32220672911882	2.43925983902437e-13	0.741250645622389	0.600489060269577	2.48075318184434e-12	2.52670814418991e-06	8.77702716382796	1.67852471474734e-18	0.377958975072833	0.341426777279537	0.00207580054831067	0.01324365452235	3.99270145826423	6.53247923058088e-05	-0.160777385599544	-0.184742401284919
ENSG00000091137	SLC26A4	5172	protein_coding	5	green	0.00347753229632377	0.0722380761901634	0.978242777710835	0.610809045226615	0.381182785235837	0.703067621979437	-0.0826624720895497	-0.0598549968608901	0.516093526522541	0.673385247025801	-0.760930933974327	0.446698320806858	0.0557905626394988	0.113012706639341	0.661481162876449	0.425046914711285	0.878439373406492	0.379705325050659	-0.287160473413433	-0.284339879456802	0.0214089135029231	0.0410582651168347	-3.10708752172904	0.00188940451657046	-0.302591446396871	-0.187423307678712	0.0150867219675444	0.183353711619288	-2.68752801212105	0.00719830643337621	0.323429233003803	0.205269840689672	0.00913629250301723	0.144335287514952	2.9089707416223	0.0036262079496626	0.175841258399484	0.169704700660316	0.164571137956589	0.229070301355802	1.84613780618205	0.0648721986425871	-0.143756567403161	-0.192621241210038
NA	LOC100506990	NA	NA	5	green	-0.15770418734714	-0.161396101602357	0.213288763812741	0.253011607242216	-1.69954867254732	0.0892158519512632	-0.137824686505411	-0.251616128212998	0.277452794035786	0.0719562223718154	-2.05797758420274	0.0395922852239668	-0.29364089620912	-0.318227125677852	0.0185226401668062	0.0214986936394422	-3.33287143705944	0.000859546509557446	-0.453118825820899	-0.465922437418386	0.000170050923768967	0.000499582831896167	-5.24475683108265	1.56488579643319e-07	-0.937622419928668	-0.840804496606058	3.82177268949827e-30	6.24671826127112e-15	-15.6850122558314	1.91526154310571e-55	0.970615171606234	0.868133405243181	4.5814642497655e-40	7.89903703315059e-17	18.335218324833	4.33273339117435e-75	0.654805298239083	0.677771394489801	4.36915130164361e-09	3.40625256949567e-08	8.48816311103041	2.09928788244264e-17	-0.289549113901323	-0.227918905438169
ENSG00000157764	BRAF	673	protein_coding	1	turquoise	0.566145639377352	0.287792118573355	1.08428004357772e-06	0.0385607893420176	5.05435589760407	4.31845669149039e-07	0.510153086780398	0.235939913160862	1.66057378449962e-05	0.0922022264524411	4.33665033159842	1.44670493304022e-05	0.53487315792586	0.49990858758427	5.28603011229792e-06	0.000161050617892094	6.06957844752052	1.28246435599753e-09	-0.232220901518703	0.00852950492466491	0.0648221904942094	0.952145272712596	-1.27432640306668	0.202547763008817	0.32062968181521	0.512886964944244	0.00979256789605291	0.000101210149529031	4.68363671482094	2.81829325711184e-06	-0.350579617348315	-0.504187703864615	0.00450994490994087	0.00013846535774551	-4.81291045227031	1.48747951406947e-06	-0.307170467417934	-0.452157497074091	0.0135514550958855	0.000765014404297166	-4.20435357973448	2.61829366557546e-05	-0.066470184741949	0.00567717392196899
ENSG00000184436	THAP7	80764	protein_coding	5	green	0.101181583720641	0.0391690930070372	0.42629730633062	0.782784646311679	0.761235315722822	0.446516528011856	-0.0330945516601411	-0.0691387829830083	0.795165106672823	0.626236591048294	-0.530576306298594	0.595712418246348	0.0270350116447962	-0.0353491098160886	0.832063263488892	0.803525351971782	-0.0262579594840467	0.97905158681066	-0.443425249234912	-0.424251912433768	0.000242804683324023	0.00172170740328358	-4.91729320883673	8.77490717292199e-07	-0.547267041277584	-0.501631068636763	2.87578725017491e-06	0.000151583546320817	-6.17864888042398	6.46525029990926e-10	0.590518844003131	0.55792777454806	2.80433549050616e-07	1.72914109343967e-05	6.92661490308188	4.31029812641099e-12	0.297582245697862	0.395876052711418	0.0169350996189482	0.00367238504799779	3.80229638730038	0.000143361075910582	-0.352989368031758	-0.266382246871335
ENSG00000124784	RIOK1	83732	protein_coding	3	brown	0.373440565258474	0.359071381818765	0.00237031415719231	0.00894437223627765	4.06397302563292	4.82444037522588e-05	0.326789361205863	0.243616442170638	0.00839944895386527	0.0817948716240549	3.13182573630516	0.00173722955693501	0.515091239443835	0.472090203150323	1.33055201113658e-05	0.000410334333963855	5.73537684767787	9.72957677532584e-09	-0.790404718365476	-0.705221963218629	8.06250726051618e-15	5.31837212974158e-09	-10.3595486438566	3.78745026375745e-25	-0.411042883615385	-0.314841340967032	0.000740881106357962	0.0230071503050832	-4.06191621342724	4.86715471399421e-05	0.312801739059761	0.233900087561427	0.011849595319705	0.0951341280299656	2.9935524676642	0.00275750091905433	0.43272059449938	0.435665160201776	0.000355458850453041	0.00124583761533198	4.91354635999272	8.94435705404823e-07	-0.361651510312152	-0.417559533407374
ENSG00000111261	MANSC1	54682	protein_coding	3	brown	-0.455715829442388	-0.536413221432373	0.000154293846765417	4.14995206393453e-05	-5.73426271555458	9.79374273884306e-09	-0.284545896227538	-0.197785185047349	0.0226771100042786	0.15987066539894	-2.63138040077094	0.00850387923580036	-0.711611706679262	-0.667687164252329	4.36748821601854e-11	6.41811787306466e-08	-8.99055873491704	2.45976731987816e-19	0.829565927753678	0.864921487005353	2.47261953869319e-17	1.385822269653e-16	13.1702990250011	1.30081442055981e-39	0.192278579326866	0.259832710798817	0.127970577083882	0.0628537626177846	2.4137006933882	0.0157914284889906	-0.161926368275268	-0.256543180381058	0.201131380026694	0.0663803642787236	-2.22159653288711	0.0263105844015369	-0.148490436346058	-0.236628201334878	0.241592409715536	0.0912289688519679	-2.03891437104452	0.041458574369317	0.226305055016677	0.296029517422468
ENSG00000169188	APEX2	27301	protein_coding	1	turquoise	0.65475637214536	0.654727077833755	4.38467470461166e-09	1.39935336336605e-07	8.2804257346886	1.22735692530819e-16	0.459299400671439	0.404115598574024	0.000134746479603501	0.00296696806524483	4.90675694143957	9.2594662940613e-07	0.954603656498939	0.948105108364205	2.59405188557841e-34	1.55209254984375e-26	19.5378679696358	5.23225262368265e-85	-0.489748882667741	-0.360708982786686	4.00348110048261e-05	0.00861500734689064	-4.87132144987495	1.10854314419799e-06	0.481322585493446	0.553299234208411	5.66640664026479e-05	2.09822490387e-05	6.03704839510316	1.56958661600733e-09	-0.493554492406587	-0.539940044959726	3.41187053810867e-05	3.60984711471848e-05	-6.03111617982034	1.62831068020004e-09	-0.446823840436234	-0.511199856574577	0.000214561350892115	0.000107624295862972	-5.49832586076502	3.83413915935014e-08	-0.022912763366751	-0.0513308889814675
ENSG00000157617	C2CD2	25966	protein_coding	1	turquoise	0.576263388346265	0.583537113343473	6.26757736403912e-07	5.61557757834809e-06	6.99623428951996	2.62933711589207e-12	0.370191689803893	0.289038442633267	0.00260457995610129	0.0376904894814271	3.65146862947217	0.000260744953073795	0.852064426590365	0.836808376388505	4.37104440737077e-19	1.104570044041e-14	13.0877970443074	3.86660196907605e-39	-0.519381421149693	-0.464963681388105	1.09447953280068e-05	0.000514931966571602	-5.72233324524559	1.05070955170124e-08	0.315327679484965	0.341089240752051	0.0111483887542665	0.0133407143048131	3.59422204124046	0.000325362282774374	-0.304151985039286	-0.278776893239847	0.014547515114765	0.0453612040215621	-3.18054786128393	0.00146996855188952	-0.391694090168625	-0.380182135813543	0.0013708057955484	0.00543390645037683	-4.30530125863518	1.66758643125247e-05	0.269479802958019	0.0940976318553941
ENSG00000104643	MTMR9	66036	protein_coding	30	steelblue	0.0950071688267488	0.255664074917718	0.455203122093436	0.0673491019163652	1.83789630999744	0.0660776859647289	0.236180353874246	0.37860733407285	0.0602609224899346	0.00564603202930212	3.3324643950941	0.000860804841874979	0.347356147658174	0.382931193738297	0.00492007304641479	0.00508028635233062	4.035397118026	5.45100215994207e-05	0.204371707630606	0.270859119479155	0.105254227338219	0.0521143175881767	2.54309885437241	0.0109874138951826	0.619716839770406	0.670481179378875	4.75816820074125e-08	5.39805602104084e-08	8.09218100204902	5.86057325925654e-16	-0.62377409692447	-0.658038118730103	3.66507446194054e-08	1.15078645153879e-07	-8.01765043715791	1.07787032974849e-15	-0.578030187252501	-0.632695553378389	5.68471429523678e-07	4.84872174377923e-07	-7.40142886246629	1.34726847242709e-13	0.125633024198233	-0.105185790621241
ENSG00000196814	MVB12B	89853	protein_coding	6	red	-0.359251251172621	-0.387768803144148	0.00355266726574126	0.00450676494679766	-4.1394802211175	3.4809360914638e-05	-0.203992833646393	-0.219560538845918	0.105915004456432	0.11783236104072	-2.26791567297326	0.0233343468903635	-0.401642614503798	-0.438471511888363	0.00100362690615679	0.00114859120609953	-4.72135835493111	2.34274755492766e-06	-0.192576002320484	-0.176576539414082	0.127370557128803	0.210487720239547	-1.97800951765732	0.0479276329637896	-0.679251623860491	-0.638041001311919	6.82417294244634e-10	3.6190993717702e-07	-8.38288159282601	5.16474251790678e-17	0.616478619778045	0.527301300647278	5.84470079921217e-08	5.907486394892e-05	6.93691928597389	4.00742629714271e-12	0.79553384691062	0.82126354799533	4.06205938754438e-15	8.84105929954254e-14	11.8518496609995	2.10492704762944e-32	-0.167083427184485	-0.203074106371651
ENSG00000229266	POM121L8P	NA	processed_pseudogene	5	green	-0.294053294523464	-0.269605275644823	0.018350788506288	0.0532549051059114	-3.0692089872033	0.002146263938557	-0.353652067845372	-0.310973722883992	0.00414745837476122	0.0248383625526522	-3.66602621125255	0.000246348686661457	-0.546812327386922	-0.546406260914631	2.94200568313893e-06	2.78412438134247e-05	-6.4838371684504	8.94187258335034e-11	0.0371640809876022	-0.0384644496258474	0.770627971439248	0.786599746930843	0.0145990087093296	0.98835209010449	-0.62377677238409	-0.591614127618373	3.6644391651286e-08	3.86006305233623e-06	-7.47167584157248	7.91798682103783e-14	0.686480453320243	0.636351793491405	3.80779345841704e-10	3.97195800488063e-07	8.44407974612348	3.06449949853428e-17	0.345997636583272	0.412766246342728	0.00510254938856109	0.00235795765465536	4.20405484425925	2.62175367340131e-05	-0.048870071852317	-0.113194125201428
ENSG00000164620	RELL2	285613	protein_coding	5	green	-0.291525994591273	-0.330264890044582	0.0194256921194913	0.0167933254367324	-3.38725535781759	0.000705956464814845	-0.19461126737467	-0.234067038717866	0.123321770521812	0.0948914768908883	-2.28998818659143	0.0220220014733621	-0.449986864616186	-0.468056714280504	0.000191012101088534	0.00046688869484471	-5.23650014417361	1.636501144052e-07	-0.131538893755741	-0.243469728332915	0.300164294317616	0.0819847194675536	-1.97894187635966	0.0478225507191867	-0.667050933143147	-0.726907963436788	1.76141555919772e-09	1.0497597733945e-09	-9.09503570149531	9.45553998903417e-20	0.600068055475759	0.674928729138998	1.60071076675587e-07	4.08238842439679e-08	7.95857586633184	1.74030677293511e-15	0.762891376563542	0.776951167945811	2.36125096653324e-13	1.27775957367905e-11	10.7731617874405	4.60896208380615e-27	-0.153402102220286	-0.0852726636051617
ENSG00000134769	DTNA	1837	protein_coding	6	red	-0.163895651600762	-0.152984619100434	0.195632947812241	0.278915195712751	-1.69181320306734	0.0906815953882432	-0.099484799767901	-0.17173645689838	0.434134984112077	0.223462067388804	-1.42302295109791	0.154729502078457	-0.258469622198992	-0.303847731308136	0.0391898493123748	0.0285331668541184	-3.04126062537806	0.00235589809144108	-0.518492013536174	-0.570376332542165	1.1399538633376e-05	1.01276792211391e-05	-6.43783080242429	1.21192985593458e-10	-0.939364601962508	-0.933955009203497	1.63010546621767e-30	5.44376282816599e-24	-18.0892766120609	3.87135248621671e-73	0.906506098864958	0.876733005178966	6.71163273360375e-25	1.62618200920155e-17	15.2011082241612	3.47688839433464e-52	0.866866432321882	0.938849388141802	2.09531414424952e-20	8.41769694508027e-25	15.9925719144919	1.43962691027226e-57	-0.31229038104165	-0.265495303540827
NA	LINC01061	NA	NA	1	turquoise	-0.317360500380332	-0.295666643183001	0.0106104645411274	0.0333299737741797	-3.35399777871323	0.000796530022229315	-0.247287272129047	-0.100225058677339	0.0488359844963236	0.479599208399548	-1.90879262590857	0.0562888485146954	-0.685582713327544	-0.70634422437067	4.09764059002762e-10	4.90756371958291e-09	-9.07379399369278	1.14943320283995e-19	0.479617969786008	0.508357406162149	6.0722713792557e-05	0.000119276888954379	5.71165131243755	1.11885153072544e-08	-0.216581198564047	-0.178394651727146	0.0856201235471137	0.205753432131092	-2.12689738381977	0.033428610289669	0.221114645828069	0.147275452430086	0.0791126605277928	0.297459666361308	1.99355959789934	0.0462002043619936	0.166070605479488	0.146426894387229	0.189686128736555	0.300282595421026	1.67072122242999	0.0947767549805865	0.162937914221859	-0.047410300574133
ENSG00000134200	TSHB	7252	protein_coding	0	grey	-0.365873803190312	-0.145038230166727	0.00294780375145216	0.304939545558678	-2.86641881737655	0.00415144621010189	-0.422915518632503	-0.240627462401592	0.000498538179542136	0.0857314385529091	-3.73958300101854	0.000184325778713192	-0.161900599648602	-0.107121044097026	0.201204050070243	0.449732002139269	-1.44709472679317	0.147870394727655	0.115206250196818	-0.151558045652536	0.364666841236688	0.28347584931886	-0.119371726723406	0.904980859912716	-0.0449026575857422	-0.268749354180264	0.724598975643285	0.0540450616233889	-1.62775227609938	0.103577423580952	0.105010190818055	0.327860923842979	0.408911375102258	0.0176556367198457	2.28898371893082	0.022080298369413	-0.00534446570256886	0.157190539619141	0.96656779252468	0.265752176854378	0.762766718565546	0.445602532815072	-0.0356969691344527	0.162650661834643
ENSG00000062822	POLD1	5424	protein_coding	1	turquoise	0.663792697211478	0.664083554813742	2.2522732328168e-09	8.00187394043767e-08	8.45219986093757	2.85864702230561e-17	0.443040192031653	0.315432064594271	0.000246210449381028	0.0227377274573423	4.28312715803923	1.84284782063356e-05	0.971301783652526	0.967426860422841	2.22372737748497e-40	1.71021580554547e-31	22.0272327499194	1.57931664598316e-107	-0.719557175900002	-0.618490779086116	2.09848101159446e-11	1.02738251861483e-06	-8.66122318945408	4.66728700642738e-18	0.205846177786426	0.271711286862813	0.102713007698022	0.0513504916931813	2.55626822540671	0.0105801528545491	-0.241686038341697	-0.271922087332017	0.0543534210616962	0.0511629528589944	-2.76750116356353	0.0056487843812306	-0.206562626111388	-0.248886451393744	0.101495537211488	0.0752018015397408	-2.43800830897363	0.0147684345431315	-0.118592183656154	-0.220221999135417
ENSG00000101442	ACTR5	79913	protein_coding	1	turquoise	0.614297693442114	0.552619069506408	6.70430339709455e-08	2.15821129760175e-05	7.09609651042756	1.28329877981869e-12	0.486034141182272	0.292547319855164	4.67128221437529e-05	0.0353269034750591	4.46242244962909	8.10382610934677e-06	0.873703482980247	0.867635157007657	4.54369115533743e-21	8.62703192898813e-17	14.1254065017939	2.64867046562226e-45	-0.484505774803619	-0.336807804799699	4.9748219932152e-05	0.0146257418766022	-4.69698048843322	2.64035662606313e-06	0.372625988927324	0.484244764377988	0.00242721126639499	0.000275373966965222	4.8221800112217	1.41997709159129e-06	-0.394162627794341	-0.454834249061254	0.00126988948827521	0.000705156527144495	-4.77408569147743	1.80525508652599e-06	-0.401063089623472	-0.485748730780813	0.00102229129925378	0.000261841498358704	-5.01823276429166	5.21489701355448e-07	-0.0321747189201023	-0.130765526746566
ENSG00000185522	LMNTD2	256329	protein_coding	1	turquoise	0.454256765307247	0.448765454861831	0.000162973255352752	0.000847419383001433	5.14425416002491	2.68585711739516e-07	0.323525526819312	0.172204254544419	0.00911441747539801	0.222184416707391	2.73811622370346	0.00617922340380718	0.654158543435082	0.671204807042894	4.57863115674364e-09	5.15986295955301e-08	8.42162550428721	3.71296288094924e-17	-0.574278700214968	-0.48975825706873	6.98913135357988e-07	0.000228664953719659	-6.31938214852097	2.62611131533775e-10	0.0296276583053494	0.118091246010344	0.816226764360046	0.404399056606241	0.758232284269551	0.448311937329307	-0.0431271822362699	-0.104870728218455	0.735080657759494	0.459364253095678	-0.766559710323953	0.443343337775836	-0.0964937966236049	-0.145010947754108	0.448146699061326	0.305031501334911	-1.26913360113331	0.20439341789219	-0.178996614668264	-0.276640929756967
ENSG00000214944	ARHGEF28	64283	protein_coding	6	red	-0.0837263606575125	0.00107814011551402	0.510688596595518	0.993947637900517	-0.461871845965958	0.644173224873739	-0.0821706382188202	-0.0209150801446765	0.518601961975322	0.882997437844548	-0.563131293420453	0.573345483835587	-0.120667850425064	-0.11811728853352	0.3422173436653	0.404294698568987	-1.2684960479655	0.204620861152542	-0.29185838763301	-0.434863467824133	0.0192813246944051	0.00127493936206622	-4.00304449351351	6.25325361822684e-05	-0.494401341435977	-0.621332700756527	3.29174966366363e-05	8.867127087312e-07	-6.65286269155972	2.8744634296872e-11	0.467827733046678	0.56840423061622	9.70206217076998e-05	1.10393609785826e-05	6.05025916080321	1.44613005108934e-09	0.460148804702863	0.570741567425917	0.000130459960841966	9.96668259231241e-06	6.01307297572052	1.82039037493334e-09	-0.12165254728747	-0.195434855339784
ENSG00000197223	C1D	10438	protein_coding	6	red	-0.0556099103165573	-0.0633356279941784	0.662510940163899	0.655549845894377	-0.627045239209625	0.530629581243532	-0.0949962119353405	-0.147325610031579	0.455255355563776	0.297293345399865	-1.27254423766605	0.203179816730487	-0.0642573779635465	-0.144882635957453	0.613945768751247	0.305464217390796	-1.08781027951073	0.276678870563232	-0.266156418480399	-0.494486281186144	0.0335205177580602	0.000194481940343334	-4.22836186552604	2.35398970686043e-05	-0.383931024541133	-0.682362590908233	0.00173689610539069	2.5317759706004e-08	-6.42067338196966	1.35672845269356e-10	0.364008675656873	0.749079075770848	0.00310811492967952	1.69083723706454e-10	6.97836440506887	2.98636245338267e-12	0.3465203816354	0.537795896486791	0.00503163942879925	3.92991968421125e-05	5.01790405630673	5.22382520292093e-07	-0.246229062521209	-0.256544602132336
ENSG00000122694	GLIPR2	152007	protein_coding	3	brown	-0.581878203469105	-0.561086099178209	4.58686259874378e-07	1.5127718823499e-05	-6.87630530689262	6.14247850804195e-12	-0.420563510108682	-0.243644057950743	0.000539863341218704	0.0817591754769382	-3.73967681710978	0.000184257000681144	-0.798396546458779	-0.716927159126147	2.74713790806748e-15	2.25673619767107e-09	-10.5985711658878	3.02567457564325e-26	0.957206908520345	0.96218063282325	4.32206771985226e-35	6.72498275461688e-30	20.5149708051498	1.58263584301334e-93	0.283056481831427	0.349574697805634	0.0234276124446776	0.0110775587976678	3.44502449279506	0.000571007648724334	-0.224303801074352	-0.327340978898954	0.0747747051142778	0.0178470110893832	-2.96970711698614	0.00298083795287273	-0.236075506908523	-0.322630117768859	0.0603782668431603	0.0196626548556287	-3.01258159158127	0.00259035791586813	0.21723916120344	0.293001967301368
NA	LOC100131257	NA	NA	5	green	-0.262813518155858	-0.343732139724278	0.0358957648662532	0.012596782841267	-3.29003581085689	0.00100174632887629	-0.257169396815485	-0.260875923480309	0.0402231944641911	0.0617672817263635	-2.79997975340691	0.00511058119179593	-0.558447735838162	-0.57187525995596	1.62563586129561e-06	9.48191028329461e-06	-6.7624157503563	1.35709598416358e-11	0.0392615772130031	0.182018667207351	0.758066435876014	0.196541538387615	1.13906032327779	0.254677994790526	-0.62385099571039	-0.383460233783826	3.64685604441722e-08	0.00501459795383043	-6.09217428936794	1.1138731452268e-09	0.687221077964418	0.402729578114416	3.58346688174751e-10	0.0030765062734897	6.82630551553318	8.71292763261381e-12	0.352833315170553	0.279434562708868	0.00424144252744684	0.0448340530176439	3.48804578025592	0.000486564760893154	-0.0274996361700578	-0.02936674985985
ENSG00000040933	INPP4A	3631	protein_coding	1	turquoise	-0.371563693992422	-0.31338313927992	0.00250324165595116	0.0236837501858171	-3.7942052865035	0.00014811709328148	-0.306070716014588	-0.178046995269148	0.013907331947085	0.20665286327903	-2.6603755559167	0.00780535650175862	-0.520304660010517	-0.542315628910707	1.0490661500436e-05	3.28335081667371e-05	-6.24840044404306	4.14677404667418e-10	0.420841659873973	0.434885841921688	0.000534818964643691	0.00127411899302764	4.82786802323077	1.38002497461509e-06	-0.124639637462262	-0.10646199223247	0.32644579105851	0.452541450199684	-1.23192643445013	0.217976565778596	0.143873078106652	0.0928911863948886	0.256705466582931	0.512478716288814	1.27244697072611	0.203214354216085	0.0983614128581261	0.0927342597294823	0.439368436923075	0.513194488955731	1.01443700372057	0.310374274866453	0.0217429347708459	0.0644355471213325
ENSG00000130202	NECTIN2	5819	protein_coding	1	turquoise	-0.344924308123243	-0.277156019621002	0.00525091277391686	0.0466820550395937	-3.42555805508445	0.000613537798535481	-0.308999124846611	-0.193082617184116	0.012977073276334	0.170238795639671	-2.75624427607068	0.00584693127103916	-0.332229245065636	-0.293908810293831	0.00731622797349158	0.0344434570956249	-3.43692374832344	0.000588361215871798	0.0972165807626937	0.159432321031502	0.444737960396503	0.25890848682168	1.34701475513119	0.177975480589001	-0.279893148367007	-0.120686420850018	0.0250915574558567	0.394076621197767	-2.2074881594311	0.0272799733154992	0.330041390978763	0.149991340384855	0.00773623168992017	0.288540607568566	2.66470344530854	0.00770562412488887	0.230415308408558	0.1381306818372	0.0669924952808736	0.328790735285119	2.00145047459717	0.0453438658614879	0.110788175023073	0.218152586773778
ENSG00000147010	SH3KBP1	30011	protein_coding	3	brown	-0.300402573442916	-0.168366978826016	0.0158719144596684	0.23281539744528	-2.57572327594818	0.0100030666824649	-0.233522447483132	0.0617404047728348	0.0632931265884525	0.66370118204396	-1.01554201245551	0.309847530521464	-0.339844213211839	-0.168994939266281	0.00600590211505877	0.231052143548985	-2.82368243159409	0.00474753989707625	0.892430705653045	0.883124450160856	4.18463910878129e-23	4.64517401185063e-18	14.931677224287	2.0504309516918e-50	0.732723645034297	0.801042212931155	5.88523350788833e-12	9.98158229778911e-13	10.7111099983754	9.02728718894973e-27	-0.6718193698119	-0.775428314277365	1.22239265412775e-09	1.48531034310716e-11	-9.70145361166299	2.97233366776802e-22	-0.628564338539611	-0.736835664108321	2.68002780906803e-08	4.74001541804147e-10	-8.83239997208984	1.02453331567691e-18	0.254456410594152	0.241219977887593
ENSG00000106070	GRB10	2887	protein_coding	3	brown	-0.282329420687454	-0.357083933684377	0.0238015442876402	0.00935869857120808	-3.48352729814194	0.000494852652736842	-0.29655243198334	-0.345361106794957	0.0173382217932652	0.0121562241761425	-3.50309729444706	0.000459881451987951	-0.316831759216592	-0.30551230610003	0.0107481668416482	0.0276313960136198	-3.40484354669344	0.000662019704477126	0.391209873731929	0.413032948643207	0.00139142725785275	0.00234109020447434	4.49706719523113	6.88972189609283e-06	0.060425897256946	0.104677756672959	0.635276419349035	0.460195430298079	0.862160649738226	0.388599120317314	-0.022250144316351	-0.0741914690607773	0.861461173059872	0.60117033994726	-0.495544241675905	0.620216000584719	-0.140325721916783	-0.178809661259252	0.268742474989245	0.204683365452156	-1.69025410131667	0.0909793520443985	0.128368930341493	0.266626564236109
ENSG00000182118	FAM89A	375061	protein_coding	1	turquoise	-0.428579539664206	-0.460177390393258	0.000410559347152971	0.000598120500207885	-5.0385823203193	4.68992698981996e-07	-0.351464276941603	-0.336693541339347	0.00440280769755168	0.0146614374757112	-3.79579409055417	0.000147171615053553	-0.478267504034982	-0.502391523058014	6.41269097115186e-05	0.000147567846554928	-5.66183250234853	1.49764973321423e-08	0.23710813707706	0.288585367512438	0.0592305680198132	0.038004975239787	2.83088390887096	0.0046419566030284	-0.253424213807834	-0.221353534670858	0.0433263006369081	0.114787705198686	-2.56782792379504	0.0102337943048955	0.188517934148088	0.102978396278479	0.135743376936339	0.46755012152118	1.57905340652889	0.114323807625866	0.407657253614229	0.359807385428186	0.000827309219859287	0.00879501757931591	4.29304220830394	1.76241486079634e-05	-0.0862792212932561	-0.0545612196660255
ENSG00000182796	TMEM198B	440104	transcribed_unitary_pseudogene	5	green	-0.128265537386643	0.0410407585770911	0.3124569501262	0.772675810232634	-0.512788710032008	0.608099128049282	-0.182106546663898	-0.0427484814877655	0.149807243416224	0.763484898560884	-1.2392357415046	0.215258207885202	-0.0980430459583022	0.0365187066831831	0.440857993504444	0.797160015363919	-0.364965047771807	0.715137497097837	-0.341227404143377	-0.467471424824978	0.00579142962565293	0.000475656271407524	-4.51338337572841	6.38015400636851e-06	-0.512085840724106	-0.467030979512584	1.52325977008301e-05	0.000482351958346482	-5.68019688547839	1.34539781968884e-08	0.545559112546858	0.476243222883001	3.13196573603626e-06	0.000358653629745465	5.99824638624244	1.99459728270962e-09	0.419343362628248	0.45102162864534	0.000562506049516135	0.000791768243198963	4.91811641469074	8.73809437103992e-07	-0.217087508999238	-0.103228520730821
ENSG00000164690	SHH	6469	protein_coding	5	green	-0.256614718641	-0.0542262340446143	0.0406708289421188	0.70260490361763	-1.73283029127721	0.0831258371854449	-0.231363438687798	-0.0133747071649124	0.0658456887067368	0.925024937255068	-1.37880726680618	0.167954185604324	-0.220688388826694	-0.176745046898717	0.0797072900815502	0.210045748141919	-2.14239671744614	0.0321615718201658	-0.0778242958771624	-0.286028506510021	0.541032959816654	0.0398205396861669	-1.90536291396648	0.0567329125093806	-0.356870025836144	-0.50234806206905	0.00379568249805349	0.000147794707244373	-4.84062497062984	1.29431430591949e-06	0.3430315122946	0.451611305024574	0.00552182980753663	0.000777775955169079	4.42422390162117	9.67895986186956e-06	0.358649433689475	0.509261230748197	0.00361274462214954	0.000115452344123746	4.89843644650349	9.66022732393792e-07	-0.208739186002074	-0.0623767385245752
ENSG00000159784	FAM131B	9715	protein_coding	5	green	-0.0793900789941386	-0.0579721036874125	0.532897940449636	0.683109079000433	-0.733143336166976	0.463471011124687	-0.0487672284304971	-0.129750864345703	0.701959748554063	0.359254917410834	-0.92417219425804	0.355396670178762	-0.166393586338809	-0.23096204907172	0.18881422903601	0.0994836820508103	-2.11116269163073	0.034758330390586	-0.449924713506648	-0.569088336587343	0.000191451040429578	1.07148396930015e-05	-5.92903869710573	3.04713277864336e-09	-0.745407440678923	-0.860281262808728	1.60822003263356e-12	3.04500242131625e-16	-11.8313216474048	2.68874544286911e-32	0.760670830831253	0.873226154445274	3.03998376638997e-13	3.14115324605889e-17	12.2880756327036	1.04975276030446e-34	0.600221462248678	0.730409053690798	1.58611951395156e-07	7.96232098200837e-10	8.50922548588228	1.75099026849072e-17	-0.24160090168087	-0.283584359986511
NA	RPP38-DT	NA	NA	6	red	-0.0676119263171615	-0.136945034431999	0.595527664103262	0.33299946219571	-1.0660769033456	0.286388879412711	-0.00659469683057824	-0.0312270273742872	0.958753150181469	0.826057377271991	-0.19290416742239	0.84703402120523	-0.227141115880836	-0.23083928918807	0.0710766279716322	0.0996687114833518	-2.46249578622989	0.0137973794135361	-0.134834062838814	-0.169124285196494	0.288111856481132	0.230690098077387	-1.60914914172259	0.10758373403218	-0.374015143036331	-0.401224058041776	0.00233090009971412	0.00319952499311184	-4.31412935626501	1.60233110245681e-05	0.373818388784301	0.363722105314809	0.00234433035442831	0.00803638021903787	4.09316503452906	4.25524627034555e-05	0.437217231960178	0.445844617434613	0.000303332537349542	0.00092467896802927	5.00759490638265	5.5114377641695e-07	-0.230698541625838	-0.317585812169801
ENSG00000104626	ERI1	90459	protein_coding	1	turquoise	0.291771665044826	0.559438619000092	0.019318902226212	1.62230195426416e-05	4.83320111957206	1.3435493015647e-06	0.0749542361922363	0.215429900625243	0.556099713311013	0.125079944155001	1.51240469768337	0.13043094058286	0.657919462146885	0.81205657627305	3.48158401065887e-09	2.76346733243489e-13	10.0589166778928	8.39166457498913e-24	-0.464640961475187	-0.53251439725217	0.000109801742932704	4.83284272741065e-05	-5.77001767319664	7.92632192664739e-09	0.10812456252763	0.178179640058574	0.395077566831349	0.206309368494864	1.50488474982598	0.132353709721595	-0.151471926763071	-0.220907399838373	0.23216484023503	0.115539610079185	-1.97294952007073	0.0485013138901833	-0.133813479885686	-0.184636682008084	0.29181021444043	0.190071629303363	-1.68343125459021	0.0922916370674042	-0.0543914552665498	-0.111593243212375
ENSG00000166069	TMCO5A	145942	protein_coding	10	purple	0.015385366475929	-0.2417620888894	0.903957042725888	0.0842199847768541	-1.14755485987554	0.251152373582474	-0.115241382306802	-0.431282080276498	0.364519625984378	0.00141251146053676	-2.95185344135975	0.00315872815935706	0.116621076610088	-0.0597272110533757	0.358766926893993	0.674043522028134	0.353294682962268	0.72386753123835	0.226615054209029	0.0837443865481401	0.0717510067964218	0.555024563138411	1.70373369766406	0.0884308496464993	0.403233022096294	0.0246280784753348	0.000953975877708859	0.862411978347621	2.50340527339739	0.0123004602716288	-0.389103140740389	0.0376914338620291	0.00148443316460293	0.790790749430073	-2.09837223681834	0.0358722758305656	-0.385717855311565	-0.152093028014373	0.0016456280160988	0.281759843667339	-3.03115340512185	0.00243621437895714	0.621400992674662	0.631655821919505
NA	ATP5MPL	NA	NA	1	turquoise	0.421035818616269	0.555141660032206	0.000531323231252987	1.94337441771467e-05	5.62856488422779	1.81715147177351e-08	0.189041858357692	0.289432774953798	0.134639658438452	0.0374185279487147	2.55508990656289	0.0106160373462522	0.703939684189003	0.776196692369039	8.66290163549766e-11	1.37688746591008e-11	10.0508251704752	9.11013484952379e-24	-0.419899225447085	-0.36403760077312	0.000552085843468322	0.00797779152722823	-4.39962487443648	1.08438163841561e-05	0.300543365625956	0.369307920969438	0.0158203751774659	0.00705248219865937	3.66476478188798	0.000247566002341038	-0.36363525548594	-0.440343651613964	0.00314112712931638	0.00108755691781668	-4.48498619876126	7.29186542312108e-06	-0.176201658546324	-0.281474003489218	0.163693926455149	0.0432311192360094	-2.43780656353785	0.0147766788180121	-0.0156008903789938	0.0570655724792992
ENSG00000016864	GLT8D1	55830	protein_coding	1	turquoise	0.421695849492623	0.652980745495999	0.000519594419093094	1.54990750094891e-07	6.40650600286836	1.48892250042217e-10	0.318266095481589	0.428618547508049	0.010378170336399	0.0015232734824296	4.12679970794954	3.67846506928876e-05	0.652439959967789	0.711435201097342	5.18255036925351e-09	3.3918129503061e-09	8.79068927397295	1.48645157373557e-18	-0.324007738420659	-0.351121196358064	0.00900555834264053	0.0107028859551911	-3.70503869036169	0.000211358468106789	0.276020834612334	0.277471236933094	0.027263270936271	0.0464227553943196	3.00243653882442	0.00267827808305178	-0.319750607440835	-0.301080697150654	0.0100069230628512	0.0300865188194649	-3.39852415829949	0.000677504791461639	-0.367429765158887	-0.340440507190464	0.00281974159373473	0.0135289722479736	-3.91903968262166	8.89024781447116e-05	0.0924245820698645	-0.265019105408825
ENSG00000145362	ANK2	287	protein_coding	5	green	-0.191484793769424	-0.131808126517844	0.129582453423642	0.351621272976836	-1.74236465666541	0.0814446562477665	-0.181451430951704	-0.142030537326886	0.151303169171957	0.315184423677496	-1.73657737108388	0.0824617966272602	-0.183558984871706	-0.121908993468916	0.146529963233139	0.389267866341063	-1.64632132934535	0.0996976203986461	-0.515418561176512	-0.352706353247263	1.31099346640966e-05	0.0103302347684723	-5.01673145144144	5.25579509592373e-07	-0.873709740676848	-0.510239443710048	4.53715585656211e-21	0.000111439588667793	-10.3236553937623	5.5085170504204e-25	0.888499836175388	0.406163511324761	1.19869788116456e-22	0.00281143260426556	10.0320689034228	1.10183286275552e-23	0.661870662340877	0.632357179108859	2.60006201057528e-09	4.93840870289227e-07	8.15936520654239	3.36789891495061e-16	-0.264533450566974	-0.150785482774022
ENSG00000148680	HTR7	3363	protein_coding	10	purple	-0.107621475262427	-0.222129769134172	0.397293352898701	0.113488363279333	-1.73101719679191	0.0834486973551956	-0.0630073380617032	-0.153416957965279	0.620871179266986	0.277542649277651	-1.12446481626032	0.260815888419579	-0.0336147551547796	-0.116041948661774	0.792016961806258	0.41265992468749	-0.770064883125727	0.441261405657184	0.220649458836905	0.275712841087257	0.0797617736526217	0.0478843553884679	2.66424616180367	0.00771610759006077	0.199340499904412	0.195824575304019	0.114292991972343	0.164135613557831	2.11687720654329	0.0342702706156754	-0.204774885430667	-0.204851349978979	0.104554572842959	0.145173143890749	-2.19544405529658	0.0281317598256869	-0.174916862289008	-0.167313708078478	0.1668368929754	0.235793620617772	-1.8285233014892	0.0674710518443514	0.685638759409529	0.750229342551083
ENSG00000133111	RFXAP	5994	protein_coding	6	red	0.0119750694241821	-0.133047391889451	0.925176093826754	0.347071334621026	-0.602526886527474	0.546823471740534	0.139679951289656	-0.16312727667251	0.270973742685786	0.247889005845651	-0.0401660690568837	0.967960728758935	-0.195629764142277	-0.264631792432791	0.121332825640074	0.0579798483259452	-2.4588560486163	0.0139380492172166	-0.35595021265103	-0.398080282114349	0.00389342852122963	0.00347050548961	-4.17937756675516	2.92308036343481e-05	-0.629162891802487	-0.717441935908814	2.57626086457964e-08	2.17111567803141e-09	-8.63207690053575	6.02478546880737e-18	0.482281807565113	0.658832134876809	5.44918678097645e-05	1.09766906831627e-07	6.88212099008757	5.89678950019487e-12	0.855082357306255	0.694579164641596	2.41847683862517e-19	1.11948976814136e-08	11.3813076175117	5.1816897522934e-30	-0.365961190512523	-0.187301871019557
ENSG00000177189	RPS6KA3	6197	protein_coding	3	brown	-0.285106676219439	-0.32324203280626	0.022399868950698	0.019418316720731	-3.30896175021548	0.000936426293673959	-0.187569892646291	-0.117693571827405	0.137757863362252	0.40599456348659	-1.64806550212061	0.0993392305136463	-0.385316125303902	-0.390111140359008	0.00166576400660207	0.00425010385991196	-4.32177013406833	1.547823976891e-05	0.777659814618254	0.828714211288692	4.09013761694565e-14	3.34831104629505e-14	11.7073454927742	1.16881845715718e-31	0.490231522812989	0.515969884104475	3.92352125332078e-05	9.038488133051e-05	5.84051318484358	5.20402663306957e-09	-0.475760379138917	-0.495219413123371	7.0918071094984e-05	0.000189619694220709	-5.59602272136878	2.1932497048028e-08	-0.423148274449609	-0.471464692822075	0.000494609203737867	0.000418677128234098	-5.07372114103799	3.90110628782492e-07	0.400813495959194	0.272348342242982
ENSG00000230601	TEX48	100505478	protein_coding	5	green	-0.181429314225592	-0.167817517865159	0.151353864680923	0.234365806080705	-1.86856390776477	0.0616835110868046	-0.176894316401537	-0.238151536738164	0.162017663133754	0.0891034153742705	-2.20944421327161	0.0271437586323905	-0.269996855213277	-0.311309864358707	0.0309550948199287	0.0246744983056866	-3.15146957341096	0.00162451087258374	-0.353343523032866	-0.396291998464778	0.00418265741247766	0.00363351584963697	-4.1521598743155	3.29352037840508e-05	-0.765978328622211	-0.75960794151183	1.65425461136287e-13	6.639974414209e-11	-10.6027928592987	2.89211995527435e-26	0.823878619281592	0.787172749146812	6.25204802583663e-17	4.50887909208547e-12	11.8272294339358	2.82306673971966e-32	0.506702383943503	0.577295728423861	1.93472096879135e-05	7.45142087138984e-06	6.40037393789135	1.54996876932763e-10	-0.328128903450339	-0.228570694899682
ENSG00000240356	RPL23AP7	NA	transcribed_processed_pseudogene	1	turquoise	0.630053474491692	0.646157130220881	2.42887719719367e-08	2.29618026461048e-07	7.97188882083388	1.56267360348858e-15	0.485661822728106	0.542562945870568	4.74360587442999e-05	3.25097115142665e-05	5.99186345483347	2.07450077084782e-09	0.827769276099906	0.808358920043691	3.32667535773478e-17	4.2922436298486e-13	12.1869527134306	3.64809233231244e-34	-0.640366497951316	-0.273106475784571	1.21091858361046e-08	0.0501195723209137	-5.62587846027295	1.84566269087769e-08	0.169449057836254	0.498589028985284	0.180708173603631	0.000168664533517026	3.68977410701901	0.000224453268444163	-0.240634821112994	-0.592281178022895	0.0554433978989455	3.74069215066955e-06	-4.77245874337536	1.81990396396005e-06	-0.123065011474091	-0.371005574333806	0.332642466980605	0.00677503095538067	-2.63663124174394	0.00837338022276235	-0.130290393546259	-0.0445472134566981
ENSG00000105722	ERF	2077	protein_coding	5	green	0.0548056311319524	0.0756634903552116	0.667103130139243	0.593951205611466	0.684492801600306	0.493664033337081	-0.0440810354882986	0.0583639713304562	0.72944337345682	0.681081085464347	0.0465599086920059	0.962863985584103	0.132469964782332	0.244561010080012	0.296726050348565	0.0805808658530264	1.99001966792051	0.0465887689678748	0.305522117716905	0.405150433732558	0.0140878458897723	0.00288744800801168	3.90615866385717	9.37749506611165e-05	0.504013226113808	0.662626036752439	2.17689482312741e-05	8.74106947550349e-08	7.0756842727376	1.48713100076808e-12	-0.487831298085306	-0.650482188098249	4.33630275790967e-05	1.791866651502e-07	-6.84946035976714	7.41290860069793e-12	-0.442496727579246	-0.563656956996681	0.000251091699665885	1.35542459138691e-05	-5.83741657084133	5.30164264546454e-09	0.382096935282923	0.1674496324886
ENSG00000175575	PAAF1	80227	protein_coding	1	turquoise	0.61244098527347	0.602192262783871	7.52888766948896e-08	2.32594912166193e-06	7.45170183456288	9.21437881979887e-14	0.466747497960527	0.370799474345598	0.000101190938768705	0.00680819904220301	4.76350162776563	1.90262075270542e-06	0.921505532405655	0.913815464830989	3.72562500176999e-27	3.31913846697277e-21	16.6533075557911	2.8633018520825e-62	-0.479454474770996	-0.282957768132365	6.11257771132635e-05	0.0420946836049377	-4.36237966629783	1.28655352027902e-05	0.449254929664494	0.588243094580387	0.000196240377919817	4.5193333284649e-06	6.06837382804724	1.29211866840954e-09	-0.480365629590051	-0.586364312561189	5.89105945448847e-05	4.93068496618508e-06	-6.27503520994489	3.4955518009478e-10	-0.424944225286678	-0.527431890983002	0.000465227267954659	5.8780835100671e-05	-5.45905596684057	4.78672867807398e-08	0.0046902877496575	-0.152020448437496
ENSG00000131116	ZNF428	126299	protein_coding	4	yellow	0.241661736850698	0.148389156548853	0.0543784201679517	0.293780852345209	2.12013100434638	0.0339949989427518	0.23572004348784	0.217216474305563	0.0607774760062174	0.121904957379369	2.44125006688675	0.014636515746567	0.258710415194506	0.251692750855294	0.0390009152737614	0.0718667497820431	2.76002714900698	0.00577965582554397	0.328622025635991	0.5037696280899	0.00801984590101319	0.000140537027315498	4.67190657685199	2.98416694103634e-06	0.777104176735082	0.849996268960517	4.37952706415184e-14	1.58320246053534e-15	12.0601363223906	1.71498812373911e-33	-0.737692780747926	-0.829951030227707	3.57176984988846e-12	2.83707256715769e-14	-11.2036514791817	3.91266757287127e-29	-0.68047312590764	-0.797356115105482	6.19068436689588e-10	1.50715442633337e-12	-10.0777692114555	6.9281159845899e-24	0.171278775390026	0.366656839400886
ENSG00000169635	HIC2	23119	protein_coding	1	turquoise	0.115062212809583	0.0683519454448485	0.365270784705931	0.630179011903742	0.985782625403523	0.324239793521878	0.173305592540018	0.0223110939216194	0.170840758736808	0.875247972069995	1.08633705089425	0.277329900545	0.387908144944581	0.327972654843556	0.00153963725485802	0.0176147406778573	3.98185676162825	6.83789863804204e-05	0.0503858083614135	0.15582223219728	0.692552677839965	0.269988154862544	1.06628447555212	0.286295065114374	0.480982466066756	0.490105714103582	5.74532964975033e-05	0.000225978214413299	5.59996266423658	2.14397976564063e-08	-0.513369840501258	-0.46358775580371	1.43795575105807e-05	0.000537704622404658	-5.66792182095759	1.44539883997773e-08	-0.397246838935839	-0.406698419756473	0.00115322711426008	0.00277201526189904	-4.49879712829159	6.83390327908636e-06	0.216835629093727	-0.0402648664309307
ENSG00000250317	SMIM20	389203	protein_coding	53	palevioletred3	0.3966477091335	0.00738752034167168	0.00117510318192906	0.958546343809521	2.37353102693499	0.0176189127024091	0.223373547591304	-0.191686430121954	0.0760200031478236	0.173409106252093	0.294581746657005	0.768313407782778	0.513102580446713	-0.0152103589196389	1.45533658386841e-05	0.914770502538414	3.08048625739303	0.00206662891508373	-0.492719742889532	-0.453830179756571	3.53423745538463e-05	0.000727096499221858	-5.45218746375165	4.97539651122457e-08	-0.0179992217633557	-0.527283150316125	0.887737886035791	5.91158367412999e-05	-3.03209908592448	0.00242859469266023	-0.0035007740817851	0.55181911578495	0.978097400723169	2.23078514925109e-05	3.08547402147027	0.00203227976757026	-0.00852074363717516	0.376702970446453	0.946722103823507	0.00591219455821005	1.93361633304223	0.0531603175900684	-0.165180278069379	-0.138320131358509
ENSG00000140988	RPS2	6187	protein_coding	32	violet	0.619689479650986	0.581385941507783	4.76649057465775e-08	6.19471046378532e-06	7.35661869627219	1.88627158978795e-13	0.468840480102387	0.43876897732492	9.32551599950639e-05	0.00113869289403971	5.18519714025848	2.15786485268308e-07	0.878973303824494	0.777904825711269	1.31491342694942e-21	1.16212549773609e-11	12.8349245731893	1.04504702396593e-37	-0.727177840046104	-0.204650414504064	1.01441123392636e-11	0.145576716020177	-6.17535005634279	6.60170344198238e-10	0.120042806857167	0.545247480968532	0.34474191025565	2.91792569823931e-05	3.72957357878189	0.000191804092557361	-0.158137374716751	-0.629896834608729	0.212018146923717	5.63866706918554e-07	-4.59414873397168	4.34519388588843e-06	-0.109325588828477	-0.415739009469035	0.389817350985865	0.00217590823234032	-2.8237896258247	0.00474595247954911	-0.206481144792042	-0.00431691507836073
ENSG00000149798	CDC42EP2	10435	protein_coding	53	palevioletred3	-0.300001906469916	-0.359921485451103	0.0160193740375848	0.00877205814015689	-3.60732238138915	0.000309373179836517	-0.177783919489312	-0.22292909833102	0.159883367940167	0.112162132944804	-2.13417159850213	0.0328287366814199	-0.540772432458257	-0.586646459428152	3.96829349110781e-06	4.86676961306528e-06	-6.73255731501474	1.66706684167113e-11	0.723103742155729	0.227282661055641	1.50066660644231e-11	0.105145842912296	6.24621462812363	4.20519242864066e-10	0.260320950667726	-0.354340630955138	0.037756549523258	0.00995780922736062	-0.368449197055084	0.712538319571212	-0.242355725178766	0.418326071900648	0.0536681820605852	0.00202775844071829	0.851535754854502	0.394471810354971	-0.175414223648244	0.260609674024169	0.165615002187466	0.062043131136591	0.346940424746458	0.728636076080389	0.299825202792182	-0.0609184288894362
ENSG00000128872	TMOD2	29767	protein_coding	1	turquoise	-0.367419616833723	-0.457096977955844	0.00282056052751221	0.000657884123974622	-4.61419750571283	3.94617039369411e-06	-0.148927392763472	-0.205182224736574	0.240194544517633	0.144510404481621	-1.87608880679726	0.0606430864257463	-0.528150856791427	-0.539788630509274	7.2811114731009e-06	3.63163735845697e-05	-6.2907776879378	3.15879440571449e-10	0.379813384985832	0.444074020209409	0.0019647254008086	0.000974537459173832	4.61269463537942	3.97482045624672e-06	-0.198878563524614	-0.0735903725949396	0.115151860528081	0.604129259619109	-1.49088279893079	0.135992268180149	0.246124027646297	0.0851548112742085	0.0499424025282885	0.548356470938613	1.82589048989636	0.0678667589889571	0.0318573101851531	0.0170076171673099	0.802665587770968	0.904743841889227	0.262480324440974	0.792951152559681	-0.0137321090468162	-0.0623481209969383
ENSG00000155629	PIK3AP1	118788	protein_coding	1	turquoise	-0.487262100584524	-0.393148203141832	4.43991301819507e-05	0.00393650259966338	-5.04222428672199	4.60151489216213e-07	-0.354478745956442	-0.283223358357061	0.00405443907956954	0.0418938739389118	-3.51908901121044	0.000433031394868271	-0.637671823746328	-0.660023375983726	1.45608241356452e-08	1.02227262697742e-07	-8.16370731259962	3.24895594716506e-16	0.625104492064076	0.405277096565939	3.36169370385344e-08	0.00287784555090346	6.23279995660384	4.5817109887972e-10	0.0148397223215329	-0.233001673999854	0.907347966289369	0.0964481893174624	-1.10417546199655	0.269517031753709	-0.0072388082949339	0.234154744879677	0.95472855649889	0.0947641952570174	1.15259897994829	0.249075022110697	-0.0443582326709923	0.126420964178112	0.727807791459984	0.37182284168757	0.388366607750689	0.697744751844334	0.179657459612787	-0.0676551887116992
ENSG00000013441	CLK1	1195	protein_coding	45	darkorange2	-0.298325446741486	-0.170076477766974	0.0166491815586465	0.228036896587784	-2.57181933071473	0.0101165670161819	-0.0132690491769968	0.12535794319534	0.917117957656065	0.375889952290635	0.556221002100471	0.578059783548514	-0.375302794507114	-0.265458497270315	0.0022446900840901	0.0571718577545253	-3.55679262970018	0.000375410261269146	0.475903345070538	0.595772541748532	7.05136415927632e-05	3.16990628544639e-06	6.31512952116662	2.69935303848558e-10	0.121947709378202	0.362230866546049	0.337084061205719	0.00831839123431751	2.57962875409444	0.00989065802988458	-0.143120203628847	-0.431483734074306	0.259229100871413	0.00140442649353361	-3.11096031903595	0.00186479996282092	-0.153196833360353	-0.351019072922124	0.226828490528376	0.0107272862432478	-2.69276006893532	0.00708632444572708	0.0591972537464476	0.124167164967764
ENSG00000185442	FAM174B	400451	protein_coding	0	grey	-0.134345798813359	0.0692627794385135	0.289877347894627	0.625616251232513	-0.405686031522348	0.684973307056127	-0.168588328427862	0.0197027835786076	0.182965702531352	0.889735910165511	-0.849181092295874	0.395780532617497	-0.0784661814600132	0.0596386691088177	0.537690737773548	0.674499778440058	-0.139233516011844	0.889265624490611	0.106860898899119	0.214616103987193	0.400657064570513	0.126546723224477	1.68728343808933	0.0915488640509549	-8.67044674058709e-05	0.274048578813901	0.999457466903437	0.0493020376059865	1.4056969167627	0.15981414290976	0.00607942924463059	-0.304001111443622	0.961973433652732	0.0284490593916477	-1.53576208195694	0.124596742616254	-0.0318902295622061	-0.201325650020065	0.802465788823552	0.152375824864441	-1.19818662079004	0.230844372783557	0.0260287687463105	-0.127596542764587
NA	ATP5PF	NA	NA	1	turquoise	0.521427151745006	0.598019657372242	9.96215955020021e-06	2.84654081064335e-06	6.67011910942701	2.55595899189191e-11	0.304150905189047	0.288490906413309	0.014547882423301	0.0380708138129011	3.23336112721217	0.00122342801866185	0.882943806143766	0.892976692997038	4.96988129284306e-22	5.79344349365581e-19	14.9155989349563	2.60925429146735e-50	-0.602901452457937	-0.561795990897144	1.35058411871389e-07	1.4677167226875e-05	-7.0618586050034	1.64290118623719e-12	0.252711837035393	0.275239985446725	0.0439383229718308	0.0482837313669895	2.85081820821912	0.00436068930556634	-0.284887221680962	-0.275789400868632	0.022508019652473	0.0478199465595393	-3.04691131721586	0.00231205911868322	-0.246527222719467	-0.262761286593009	0.0495566056206795	0.0598419872297971	-2.74683359625862	0.00601736560920734	-0.0849779644126421	-0.0820856161770016
ENSG00000105997	HOXA3	3200	protein_coding	4	yellow	-0.211594131502317	-0.120406543251354	0.0932585710556604	0.395182349076963	-1.8011439744995	0.0716801901785024	-0.189117086104674	-0.0570521091908741	0.134481738073535	0.68787893664072	-1.35135961125809	0.176580265051134	-0.29052229550784	-0.409199569561311	0.0198672298583852	0.00259412512773092	-3.83876932183315	0.000123652532701325	-0.408805197339607	-0.353975064429977	0.000797032832927697	0.010040093562555	-4.26729357081	1.9785871309155e-05	-0.88328711534104	-0.813490396126589	4.56136472859391e-22	2.32364691546625e-13	-13.4284500002163	4.11943669473116e-41	0.945889317319266	0.776685895171269	5.26978939473399e-32	1.31181497407215e-11	15.1579128768691	6.71701218749699e-52	0.560718761071924	0.738090131841861	1.4440902010787e-06	4.27611581774273e-10	8.26065408521737	1.44876369500756e-16	-0.291983762767996	-0.302127950261802
ENSG00000125741	OPA3	80207	protein_coding	5	green	-0.0967090362100598	-0.167640099219866	0.447130091923062	0.234867937694249	-1.38632891432632	0.16564649166192	-0.0795750485077329	-0.216477469231392	0.531940934897639	0.123210779802158	-1.54378091570928	0.122641416130513	-0.193838909115431	-0.273682415367379	0.124846533724885	0.0496184872543887	-2.4972799924694	0.0125150096934138	-0.531491175242038	-0.576697844554338	6.21536958374878e-06	7.65375455742776e-06	-6.58485192812514	4.55338953180265e-11	-0.913266335360847	-0.90836777806265	7.25959552322017e-26	1.43888562225966e-20	-16.2031176711846	4.79340495765953e-59	0.885748512935603	0.90840539296234	2.44654248764116e-22	1.42483727082347e-20	15.3967366682508	1.72140051959726e-53	0.769581643114775	0.861765220640776	1.08442655759783e-13	2.37465824032265e-16	12.1760443840946	4.17021662074702e-34	-0.270097831461633	-0.302700316178242
ENSG00000110324	IL10RA	3587	protein_coding	3	brown	-0.528046846808084	-0.523210528252609	7.31688276900513e-06	6.89979201939658e-05	-6.17443959613337	6.63985599665887e-10	-0.341509962390396	-0.169489268889585	0.00574845524564128	0.22967059988722	-2.83671920384656	0.00455796783400757	-0.696054187551354	-0.65490210496659	1.71281879807648e-10	1.38504456450538e-07	-8.70525151236804	3.16871276199839e-18	0.875756012211921	0.911423504851606	2.82211474231699e-21	6.3938478829035e-21	15.2362457768268	2.03216426365938e-52	0.331508625457454	0.373154557178419	0.00745230644141741	0.00643749048565496	3.87863330012436	0.000105044960990349	-0.268774845024353	-0.341569972054478	0.0317529384173759	0.0132026615831	-3.31350132141017	0.000921356717365106	-0.252274585594627	-0.324906694332895	0.0443174915599669	0.0187665943936268	-3.12121123572788	0.00180108790021695	0.205207217334648	0.26518866151946
ENSG00000128606	LRRC17	10234	protein_coding	5	green	-0.110416788562206	-0.13586133388904	0.385074366071362	0.336875663090134	-1.30082470802749	0.193318462563826	-0.104381827890633	-0.175927159717273	0.411736218373281	0.212197055080859	-1.47218122396296	0.140971946294367	-0.282256622753934	-0.274222192966676	0.0238392613016706	0.0491525697531109	-3.02250683113214	0.00250690424610649	-0.352635913851036	-0.348474490718099	0.00426438207046829	0.0113509354228082	-3.86997900649358	0.000108844725653535	-0.794263483508098	-0.64266299594928	4.82244579298875e-15	2.79759551583624e-07	-9.8426894897307	7.37134445590561e-23	0.83351264693315	0.724071907434433	1.27282024128122e-17	1.30918023070488e-09	11.2594865898593	2.07966759964542e-29	0.52963844346413	0.488191761773572	6.78702065172958e-06	0.000241142513550209	5.95140816495519	2.65845175994752e-09	-0.377477661422912	-0.215281166191858
ENSG00000185813	PCYT2	5833	protein_coding	6	red	-0.0851426575185017	-0.0785621386464453	0.503538364493174	0.579849250044831	-0.868826621832586	0.384941969571075	-0.0381863582593204	-0.0765625750106649	0.764498177104594	0.58956089374351	-0.596279590232581	0.550988463352452	-0.167612818963044	-0.205880612695122	0.185548848054092	0.143118923792213	-1.98644732614175	0.0469836760959296	-0.579441211556212	-0.607357963154127	5.25623131625139e-07	1.80413195567266e-06	-7.20737203198735	5.70420029381876e-13	-0.925585886220369	-0.879988477987526	7.57204017945441e-28	8.66679335250716e-18	-15.9354979962913	3.59326641270595e-57	0.903432202986687	0.790078592025823	1.74599868811272e-24	3.31847610849504e-12	13.6574262254588	1.82314385487376e-42	0.790814670216807	0.939738989954585	7.63799592868939e-15	5.89753078925024e-25	14.6566251300534	1.22197498240028e-48	-0.321889877213802	-0.311747037975656
ENSG00000148935	GAS2	2620	protein_coding	6	red	-0.118344797838822	-0.164283245867805	0.351658531858893	0.244507913654487	-1.49094618690577	0.135975623846963	-0.0500394984435329	-0.0433244502393959	0.694561578182533	0.760392257334707	-0.495598964506592	0.620177383528775	-0.240569701573612	-0.276023309063759	0.0555114986916993	0.0476235995943638	-2.78307224151482	0.00538468150534202	-0.270433138661416	-0.316599760201669	0.0306743450298368	0.0222129681952051	-3.18343175406121	0.00145540417569128	-0.567885765960919	-0.61208582287772	9.8801717500921e-07	1.4241795719765e-06	-7.14909897184821	8.73493373726806e-13	0.483757716100144	0.442705491342056	5.12994331854697e-05	0.00101471320941571	5.3170569625623	1.05459061492424e-07	0.698287849948958	0.802409701032622	1.41519956387207e-10	8.54787884238267e-13	10.3369870683384	4.79372396594553e-25	-0.12835117038627	-0.0600852898806754
ENSG00000088386	SLC15A1	6564	protein_coding	6	red	-0.153478506419805	-0.398682771844343	0.225965250489381	0.00341705761366646	-2.97174721762365	0.00296110372722503	-0.177484380854896	-0.443591565013719	0.160599678714313	0.000988534880333751	-3.38223511442474	0.000718985797385371	-0.175723159393836	-0.222085863728628	0.164859340045842	0.113561555687659	-2.11789195635157	0.0341842189886208	-0.0868413850943571	-0.0301097175927384	0.495030797436657	0.832189605058939	-0.635327464593123	0.525214864763165	-0.285418986204961	-0.25264114041913	0.0222467176763735	0.0707666104532419	-2.92569878869795	0.00343683521645682	0.267196119844933	0.218632331107804	0.0328090766410271	0.119432475906062	2.63578397045643	0.00839431547587204	0.367882178472165	0.307786007294819	0.00278344792490767	0.0264382466654782	3.73948824494982	0.000184395270355114	0.0551185553366725	0.210305576885643
ENSG00000175866	BAIAP2	10458	protein_coding	6	red	0.0264921138646568	-0.0833759257573699	0.835388073305459	0.55677284998314	-0.270313294603437	0.786919238329837	0.0509086162701987	-0.172886231244095	0.689523931052804	0.220330901166579	-0.589509072284058	0.555519828065011	-0.136988358809788	-0.230357579961738	0.280406844378326	0.100397338399975	-1.9403796252426	0.0523335708827831	-0.319832016917095	-0.45171049280889	0.00998690219065755	0.000775444336538493	-4.27972688813438	1.87122793201738e-05	-0.52371946968401	-0.753871858568507	8.95900007675463e-06	1.1112932055532e-10	-8.14670589938696	3.73971732929864e-16	0.417948197471708	0.71675197914026	0.000589451374837272	2.28659246584631e-09	6.98345362900547	2.88010539115122e-12	0.646753806456756	0.663928240244098	7.76530946648163e-09	8.07775679014449e-08	8.28452654450535	1.18579865815817e-16	-0.110179972157157	-0.0965617293195323
ENSG00000136944	LMX1B	4010	protein_coding	5	green	-0.193489105657263	-0.211623049687604	0.125541803593068	0.132053208293663	-2.16540548656288	0.0303566462574397	-0.197325391065413	-0.310785504134439	0.11807598620051	0.0249305149276211	-2.72033691455732	0.00652154320788478	-0.301111424672465	-0.34374502629875	0.0156138835496736	0.0125932445706483	-3.52180087751874	0.000428625963476156	-0.428279768632526	-0.497367970118686	0.000414835293853987	0.00017600095500908	-5.27787099546442	1.30693417209582e-07	-0.910554232268338	-0.888718892851752	1.80964533534974e-25	1.45895683304786e-18	-15.6018866489787	7.06742803863536e-55	0.956456168196669	0.949295261391435	7.32821253481243e-35	8.81303211212105e-27	19.7160208074193	1.57113873282547e-86	0.62812743349137	0.717177025953253	2.75825408354205e-08	2.2147867117856e-09	8.6198161880792	6.70616755263194e-18	-0.249516689816531	-0.231884748966278
ENSG00000185019	UBOX5	22888	protein_coding	30	steelblue	-0.204550815592373	-0.253720174236988	0.104942966266898	0.0695312522831321	-2.45211074431008	0.0142020945253994	-0.194761912227306	-0.376120194156437	0.123026032800772	0.00599580691866611	-3.07608436722762	0.00209738489884267	-0.426043379112769	-0.377903898319509	0.000448037747733547	0.00574310111275242	-4.52168596116538	6.13490300707703e-06	0.0877255172500834	-0.313321477274951	0.490632722806868	0.0237127260461998	-1.13142733092397	0.257875273440131	-0.414878402154288	-0.740666015144563	0.000652910470560703	3.45464759173543e-10	-7.21787586957293	5.28058829276255e-13	0.403122325278568	0.806678494454077	0.000957358487527018	5.22675681920142e-13	7.96673080273218	1.62927045589326e-15	0.326016699673881	0.538453227020734	0.00856413138905987	3.82912446764986e-05	4.89380848952143	9.8903086187221e-07	-0.206342987713145	-0.22022732650047
ENSG00000234444	ZNF736	728927	protein_coding	5	green	-0.376116387767579	-0.223974217143154	0.00219169908421498	0.11044601049496	-3.34139047161565	0.000833598988069387	-0.297067114125745	-0.288884682450104	0.0171357342194306	0.0377969750564216	-3.1921496811061	0.00141218131249798	-0.473124049248184	-0.319713335034239	7.87701704039675e-05	0.0208634082331729	-4.5189583052338	6.21446303007218e-06	-0.17916087510415	-0.415538200662127	0.156620842485248	0.00218780012026362	-3.21984316015095	0.00128260748188373	-0.745577163618498	-0.756841698246806	1.57972978721374e-12	8.52695541648645e-11	-10.3052206128753	6.67383736839683e-25	0.738037913348457	0.85432210052031	3.44857091021398e-12	8.03698258149437e-16	11.6276657065414	2.98139144365058e-31	0.70714237986903	0.598220327825562	6.52611615182813e-11	2.81920843524284e-06	8.35953221540427	6.29674299566399e-17	-0.219623650137808	-0.153271315152023
ENSG00000235173	HGH1	51236	protein_coding	5	green	-0.16831355267113	-0.187602152109034	0.183690662524862	0.182928460648004	-1.89538663075231	0.0580411985785888	-0.132827729364885	-0.271412459507061	0.29541176530458	0.0516172993589341	-2.13588936931817	0.0326884323031268	-0.289699685969111	-0.342592008718386	0.0202354502474721	0.0129132250923808	-3.44565252042733	0.000569682381285944	-0.368199203105742	-0.468365389795114	0.00275826403857284	0.000462323868212796	-4.69091211848211	2.71989786016692e-06	-0.806127367552431	-0.861252783143176	9.25157561165836e-16	2.58840098103953e-16	-12.7037764722235	5.63437540392256e-37	0.842594961380205	0.916265345387357	2.57957004057894e-18	1.66227160972805e-21	14.6748515928107	9.34197280646394e-49	0.571321090624948	0.683889485338497	8.21052711321819e-07	2.2911799846759e-08	7.79808646450613	6.28529404811718e-15	-0.233654782605416	-0.252439702762815
ENSG00000148288	GBGT1	26301	protein_coding	1	turquoise	-0.460679165126148	-0.556360326302707	0.00012784742889285	1.84681996935698e-05	-5.91144171004707	3.39126275151238e-09	-0.31670595521245	-0.33728906162488	0.010781157833968	0.0144762125674191	-3.58127617312834	0.000341919989758616	-0.838212300395442	-0.765781577014238	5.64140598608879e-18	3.75335352826952e-11	-11.8158046019116	3.23437503134244e-32	0.600609023027077	0.559398516875489	1.54981334173853e-07	1.62505716326733e-05	7.02436812284672	2.15037171388356e-12	-0.209858781729828	-0.1157953909828	0.096038188060657	0.413660308277661	-1.7676510345868	0.0771192605793032	0.271181591631253	0.174595810086563	0.0301976818937788	0.215731858890763	2.43062655963803	0.0150727409382624	0.152636761119953	0.0858325176350181	0.228551747625902	0.545166172514444	1.28676041946702	0.198177806619423	-0.0369849066366549	0.198454603979008
ENSG00000096401	CDC5L	988	protein_coding	56	lightpink4	0.315040999986969	0.537293684132307	0.011226119230508	4.00856727726332e-05	4.81754215700782	1.45337390537741e-06	0.268949610187288	0.46339680495486	0.0316377919817557	0.000540935865748633	4.04334800887014	5.26933193709288e-05	0.620313147109261	0.722751238257423	4.58015923587036e-08	1.44964173606013e-09	8.60639735058053	7.53926010241809e-18	-0.168027860771672	-0.162374699922091	0.18444662186514	0.250107188585965	-1.76361993926133	0.0777959884006263	0.455017596705318	0.519162466371975	0.000158392989353843	8.03007951940546e-05	5.60978985053363	2.02572450666687e-08	-0.503028820808318	-0.53746982924028	2.2723712461007e-05	3.98081922700177e-05	-6.0838917740029	1.17299798744095e-09	-0.45421194401782	-0.489194594290673	0.00016324683703491	0.000233085382851005	-5.40317806241623	6.54704089891298e-08	0.121735182027332	-0.201303289435934
ENSG00000106462	EZH2	2146	protein_coding	1	turquoise	0.383783928340707	0.337555593312467	0.00174460803257815	0.0143939633611268	4.00875916395961	6.10386269925446e-05	0.238536810843797	-0.00943627409147395	0.0576718815972538	0.947064746770195	1.30702040087053	0.191205782949431	0.626471167793092	0.542983816025115	3.07486365342974e-08	3.19654429160253e-05	7.13745820735304	9.50725137156497e-13	-0.757593814446351	-0.57576638505111	4.29518408197859e-13	7.97914102847765e-06	-8.79564251641601	1.42231738991644e-18	-0.233441571251999	-0.0926800996629129	0.0633872853804908	0.513441640554208	-1.78889510499243	0.0736317102876974	0.245138902143881	0.0774037685518822	0.0508953599145385	0.585466457711922	1.78104021292421	0.0749058816134477	0.0819758797635325	0.0184637310735666	0.519596958776218	0.896631091104262	0.549778065406225	0.582471605076552	-0.318024369556223	0.00477337438513345
ENSG00000139725	RHOF	54509	protein_coding	1	turquoise	0.615373452450405	0.599300677300566	6.26637480138823e-08	2.67620477088488e-06	7.45528222543336	8.96756621984943e-14	0.434893671216529	0.346903683511241	0.000329325664373366	0.0117512986156674	4.40370847400714	1.06415923699525e-05	0.709048283603354	0.633842683862009	5.50392183908088e-11	4.55586919656316e-07	8.6680270569257	4.39672261062119e-18	-0.72741009587332	-0.848571852913192	9.91807020043339e-12	1.97005379037134e-15	-11.3953315092349	4.41147684298428e-30	-0.0522710029399206	-0.29530811657297	0.681654181860918	0.0335546218365566	-1.81315614945256	0.0698077409698276	-0.0248330873637732	0.26611197569918	0.845565829144118	0.0565396186936936	1.22508075303557	0.22054479618721	0.154918405055208	0.295540216436241	0.221588149710446	0.0334090482771925	2.39268007969781	0.0167258179986185	-0.167621673905148	-0.207743186616061
ENSG00000160991	ORAI2	80228	protein_coding	1	turquoise	-0.509996149576188	-0.557709628908186	1.67221402185583e-05	1.74509313489778e-05	-6.2806308318799	3.37201977222675e-10	-0.5071001790217	-0.346928457036861	1.90110010333037e-05	0.0117448913855519	-4.92110740102562	8.6055886932203e-07	-0.606217595788572	-0.655934500245707	1.10469671062049e-07	1.30339509889117e-07	-7.84191167899386	4.43738441018626e-15	0.37955739095278	0.404196031580991	0.00197973529577326	0.00296071863695251	4.36782942116481	1.25487438584756e-05	-0.246037983203302	-0.21407634355325	0.0500250513147573	0.12752671989101	-2.48577082489796	0.0129271183875124	0.27255496685288	0.187499227313102	0.0293391732981284	0.183173105505023	2.50558807331642	0.012224794825451	0.274427521922306	0.330988690145286	0.0282017056490258	0.0165408233895927	3.2878277415898	0.00100963595150951	0.0905781237104135	0.0737173041204746
ENSG00000143442	POGZ	23126	protein_coding	3	brown	-0.0588143220759362	-0.0120192343721182	0.644338728537385	0.932604819979578	-0.387941717969877	0.698059164593312	-0.0411575181976055	0.129874577314782	0.746765253074101	0.358793037008325	0.423776480225126	0.671728832477509	-0.143871255075506	-0.0521577078693082	0.25671155721209	0.71345363204325	-1.06766323139988	0.28567244979186	0.257816919809422	0.416023757976656	0.0397057970810384	0.00215914391046149	3.68297007349362	0.000230532232028358	0.119496450427163	0.37329473531697	0.346958124807443	0.00641599149085854	2.62975154445539	0.00854472912195083	-0.0743624422563508	-0.347014399456951	0.559231058199064	0.0117226871943453	-2.22502523815918	0.0260795439224808	-0.233996075726059	-0.384739940431207	0.0627439741520033	0.00485877224737716	-3.3554831397494	0.000792264856836396	-0.0890252108032022	-0.199300423165477
ENSG00000228607	CLDN25	644672	protein_coding	5	green	-0.172155934200526	-0.322023593231984	0.173740174680822	0.0199074044053346	-2.63768112869625	0.00834750333201937	-0.220093649643873	-0.361651757783476	0.0805428685304308	0.00843019909646502	-3.1397369669818	0.00169099590299129	-0.263536474070451	-0.333896771728903	0.0353705525555977	0.015558647629593	-3.23880563327733	0.00120031340964972	-0.00514339592156754	0.105451129271633	0.967824902502409	0.456869239879965	0.500585671641185	0.616662748495378	-0.3488584494496	-0.213033968108504	0.00472500827162737	0.129435456645429	-3.10920189574599	0.00187593481857065	0.38752312288473	0.218136414036416	0.00155781255979769	0.120294112987816	3.38505241452032	0.000711646641507509	0.161365593530219	0.156561130110121	0.202717042625456	0.267695146286524	1.69566518880697	0.0899493046330755	0.250515422297334	0.311994133016133
ENSG00000130032	PRRG3	79057	protein_coding	5	green	-0.136040647925213	-0.195825436975441	0.283779419670985	0.164133721074293	-1.75410654069749	0.0794122531455039	-0.175580114243683	-0.324726352474571	0.165208915504174	0.0188362909650179	-2.67243248288488	0.00753035265597612	-0.218838600886429	-0.274026859833539	0.0823289191895697	0.0493207618971306	-2.64453330011891	0.00818036571027273	-0.333610568815322	-0.393197087046389	0.00706145354740892	0.00393162617224896	-4.00925779441899	6.09098921443854e-05	-0.714704113384251	-0.703349963091621	3.29316265942308e-11	6.07655283458682e-09	-9.36230392547264	7.8016603396052e-21	0.790747885827791	0.783100300120561	7.70565930990334e-15	6.87403946885636e-12	11.2432587431706	2.49980814752117e-29	0.387357802950777	0.503134580437592	0.00156567559457999	0.000143738020451261	5.04294829111792	4.58413161300263e-07	-0.230338392611143	-0.0924045428178817
ENSG00000204849	SPATA31A1	647060	protein_coding	6	red	-0.000925150266758233	-0.233934313311742	0.994211135875648	0.0950843442088124	-1.19688865371551	0.231349957195801	0.0286243837673142	-0.297499985740711	0.82234669030838	0.032200639212709	-1.37445558317042	0.169300290455359	-0.22373338641164	-0.349597626443165	0.0755363563422253	0.0110719224038968	-3.09205376671533	0.00198776841976589	-0.0545975031768502	-0.31673214999911	0.668293470198993	0.0221541222859053	-1.94434200464248	0.051854222485544	-0.288146735197692	-0.686464404639851	0.0209464363911709	1.93346498705107e-08	-5.85727881287497	4.70512844943273e-09	0.204254419276147	0.693424215764723	0.105458442728246	1.21134387861311e-08	5.426071077289	5.76080261637508e-08	0.421031023242176	0.608111328420098	0.000531409318911025	1.73785793061742e-06	6.02921207498154	1.64760965783111e-09	0.255943932473306	0.159329601758046
ENSG00000161149	TUBA3FP	113691	processed_transcript	86	lavenderblush2	-0.224126501558927	0.127647588111828	0.0750107875766838	0.367162814686792	-0.627692983778657	0.530205082489428	-0.27916286232318	0.161456129584838	0.0254895612877523	0.252832794866763	-0.782282580148516	0.434048522026187	-0.151889171295299	0.120842203108615	0.230866109168294	0.393461951005642	-0.24509991893537	0.80637906569093	0.00733220340837987	0.238759734017423	0.954145088060547	0.0882656648457905	1.25811699117627	0.208349449289962	-0.218715652617669	0.35841482807111	0.0825055573811107	0.0090794525737007	0.637577378679049	0.523748825023238	0.231672917354934	-0.433942457401234	0.0654747957952986	0.00130912205530362	-1.00996744872636	0.312510885685536	0.0595732557723328	-0.293464096498498	0.64006451544542	0.0347299887174878	-1.17967998757692	0.238127516279541	0.0622183824193341	0.0300631005260364
ENSG00000214376	VSTM5	387804	protein_coding	5	green	-0.113464188002331	-0.0979999250011364	0.372012058245464	0.489455476138183	-1.12605141527947	0.260143757068467	-0.0703395738884676	-0.0885397024502172	0.580735470850588	0.532511971457711	-0.836142783744916	0.403074581970477	-0.257005373696883	-0.277609284336289	0.040355137353343	0.046309567515329	-2.8892108369989	0.0038621002982703	-0.285340725047229	-0.364489102180334	0.0222850119119712	0.00789459118051532	-3.54432959472716	0.000393612853179598	-0.657128632843134	-0.674860090848936	3.68917896509644e-09	4.10017553296647e-08	-8.48404154476187	2.17504045351106e-17	0.62198169277396	0.607229399418676	4.11491603739563e-08	1.8156741357281e-06	7.57722016528544	3.53037401818445e-14	0.625917019412093	0.696699278041793	3.18825684875645e-08	9.67692884240667e-09	8.39478431158546	4.66750272182883e-17	-0.0259740585575484	-0.00501137256181995
ENSG00000075391	RASAL2	9462	protein_coding	3	brown	0.111372094627659	0.300661238999881	0.380950442348746	0.0303280317447936	2.17390865318718	0.0297119960644914	0.0108626417809044	0.144724808764537	0.932109654009025	0.305997011730054	0.789223676722827	0.429981285999803	0.130554190435536	0.127410473340757	0.303828669851988	0.368060866837064	1.37160107115251	0.170187660196344	-0.488154276033273	-0.645314798778171	4.27851080540166e-05	2.40870911339999e-07	-6.80729105676862	9.9453597955916e-12	-0.460576764430418	-0.576170992038601	0.000128348072906364	7.83625688280393e-06	-6.05654578569766	1.39075568550545e-09	0.466336030689515	0.593512315221175	0.00010282237249803	3.52933276319686e-06	6.22918036295608	4.68881739680519e-10	0.357529048261944	0.447064614883076	0.00372699375903196	0.000891670709002275	4.48774990373949	7.19793556533146e-06	-0.367642596766716	-0.294804719266909
ENSG00000177954	RPS27	6232	protein_coding	32	violet	0.577011559043213	0.567937369760695	6.01421701529601e-07	1.12660215034289e-05	6.88579192032585	5.74669386299969e-12	0.436017359172125	0.416543328142026	0.000316511537921663	0.00212885023923698	4.81934300835572	1.44031739001926e-06	0.777047087538728	0.751236177231532	4.41034781188464e-14	1.40143601987022e-10	10.6575702766249	1.60741979618905e-26	-0.475412988811455	-0.123526498884223	7.19097209802836e-05	0.382959205876281	-3.49956523059099	0.000466017567173478	0.317387979871253	0.613659901764384	0.0106033499707051	1.31522080355672e-06	5.40420087075842	6.5097960811203e-08	-0.364832730834662	-0.689544451435731	0.00303635383233438	1.57456758366965e-08	-6.36482179451834	1.95516603472989e-10	-0.299189168247087	-0.513425238879505	0.0163221020956568	9.92385190971889e-05	-4.55522295986775	5.23300429359597e-06	-0.10851264880412	-0.0342992960615625
ENSG00000173208	ABCD2	225	protein_coding	5	green	-0.142048535496462	-0.137635540125628	0.262850160025016	0.330544270673574	-1.48885088477444	0.136526639426805	-0.112355430026979	-0.235874788219185	0.376733271641207	0.0922947319572611	-1.83022767603628	0.0672159009583947	-0.2162653343332	-0.238372776671473	0.0860887998189332	0.0887979566658786	-2.43867263897312	0.0147413155152325	-0.249419745981735	-0.373545783210507	0.046859834394732	0.00637764497755332	-3.38132064646972	0.000721383091432463	-0.565486619286678	-0.658421647677248	1.12298219877677e-06	1.12483561468664e-07	-7.51828340970659	5.55000933747866e-14	0.615807830259672	0.70521248698655	6.09732206695885e-08	5.32197503597650e-09	8.38687596303119	4.99231255141137e-17	0.427409091220382	0.514840721362778	0.000427485710119319	9.42203011110269e-05	5.38939336433785	7.06959128293509e-08	-0.314595794166489	-0.196351168898561
ENSG00000179902	C1orf194	127003	protein_coding	5	green	-0.223625587171898	-0.253333118671716	0.0756809878028133	0.0699723923134325	-2.56135212445527	0.0104265617906466	-0.201599125618966	-0.201141765876506	0.110164222946566	0.152758589496997	-2.15765561037755	0.0309546175979657	-0.30168340909906	-0.38569150336653	0.0154083064674366	0.00474567248635955	-3.76728109818273	0.000165035140819707	-0.328913837210689	-0.202302072906701	0.00796080635718734	0.150355199153839	-2.92766161810004	0.00341521511209885	-0.795824273360577	-0.599905644353947	3.90513386990125e-15	2.59910248820913e-06	-9.51782227811823	1.76846057886382e-21	0.86524311697354	0.632109114517075	2.97497451159934e-20	5.00514095726327e-07	11.039740933819	2.45740651617405e-28	0.470791877853106	0.506638917105233	8.63766040364717e-05	0.000126869719599743	5.63660133074294	1.73438998212636e-08	-0.268378239135332	-0.186697503686726
ENSG00000139547	RDH16	8608	protein_coding	6	red	-0.20650819373542	-0.278554890779436	0.101587639573651	0.045540288038709	-2.59713842197821	0.00940040329906107	-0.150190779438101	-0.174753965460983	0.236184169510382	0.215309809226269	-1.72543214972781	0.0844496216103242	-0.406382736369729	-0.435568168364555	0.000862139927553778	0.00124932655268004	-4.73495477106565	2.19103954478947e-06	-0.13966206666552	-0.0434422591866836	0.27103571338142	0.75976014233037	-1.00006943771782	0.317276905239821	-0.619842887663554	-0.495841797840016	4.72000413474689e-08	0.000185579130417751	-6.75412244744414	1.4370235180509e-11	0.589618010694396	0.394506551424605	2.95391952549066e-07	0.00380296412877039	5.85545401004176	4.75708653132807e-09	0.628433975180389	0.547717697489129	2.70314641893015e-08	2.63952828703605e-05	7.18917187483492	6.51854745482919e-13	-0.278184472885753	-0.1070553714441
ENSG00000185559	DLK1	8788	protein_coding	6	red	-0.266676944827223	-0.14695441356781	0.0331627421877672	0.298525648673568	-2.26170585240633	0.0237155829136699	-0.288333842993065	-0.139696378204663	0.0208596632719682	0.323284414648902	-2.3553028373309	0.018507615650057	-0.246457792345303	-0.210518308768408	0.0496228656675447	0.134130500198302	-2.46962926049043	0.0135253144416202	-0.132994292375448	-0.286150369791917	0.294801178478283	0.0397324173220176	-2.21673477401085	0.0266412210302899	-0.442929385040825	-0.515482127109863	0.000247198584705141	9.2023757163209e-05	-5.5003646213487	3.79006659426846e-08	0.43915846663374	0.460108119064913	0.000283068319240112	0.000599408718204963	5.11070433459487	3.20959955573043e-07	0.423932870884921	0.521459985930282	0.000481571578174098	7.36935048910932e-05	5.41099922186158	6.26740444602647e-08	-0.172329193165833	-0.127312657384911
ENSG00000030066	NUP160	23279	protein_coding	1	turquoise	0.650985330483159	0.683716009478074	5.75201951434887e-09	2.31739065099217e-08	8.50648584765047	1.79284477227555e-17	0.482176102816015	0.420059009806671	5.47274113176548e-05	0.00193360661888786	5.1664363124035	2.38599451190741e-07	0.96311708435626	0.951090045523978	4.70652929046182e-37	3.65636502868129e-27	20.280058530288	1.92901638010316e-91	-0.552307655416805	-0.52065110568998	2.22936587221254e-06	7.59606321602712e-05	-6.34761877127269	2.1867314440544e-10	0.414589475589407	0.369771966319678	0.000659191298021609	0.00697567706752183	4.39696178139301	1.09776665183692e-05	-0.44222921290674	-0.371249548753149	0.000253526810613142	0.00673594969671352	-4.59403826879922	4.34749597420984e-06	-0.400000096838216	-0.38348350210031	0.00105734276165264	0.00501172600804986	-4.37946503668057	1.18971006892739e-05	-0.0459679449837344	-0.145998523786006
ENSG00000116731	PRDM2	7799	protein_coding	5	green	-0.444650750845863	-0.303823684723263	0.000232250187454117	0.0285463718383652	-4.23009678200768	2.33590792022403e-05	-0.358869289054564	-0.399076698782886	0.00359069353859246	0.00338250566074593	-4.20393357156759	2.6231595160226e-05	-0.548168346227808	-0.41254445843025	2.7486341432134e-06	0.00237206657162971	-5.62176981556703	1.89011003389092e-08	-0.010165409580793	-0.328568941731683	0.936457972610645	0.0173978449214101	-1.76271634444168	0.0779483427147832	-0.669906998805161	-0.777780949437767	1.41639767100968e-09	1.17656428190582e-11	-9.71173119216619	2.68733406915587e-22	0.751950940037281	0.878413419766959	7.99054967233469e-13	1.17778529153874e-17	12.2859867831319	1.07722496052857e-34	0.415188026830046	0.562164022985289	0.000646239991950865	1.44484975317433e-05	5.64015012096052	1.69901970290284e-08	-0.221847679023704	-0.212651080297309
NA	H2BC13	NA	NA	5	green	0.115960896978498	0.0526385393613957	0.361512594105558	0.71092672122608	0.911996685007006	0.361770462628047	0.144125448822289	0.0846840510712026	0.255863256830044	0.550577821253628	1.23251988242128	0.217754944218135	-0.0412777762140173	-0.06907155173827	0.746050188308901	0.626573048415199	-0.57586415070645	0.564707008550184	-0.404411963491112	-0.391134146070609	0.000918614507265905	0.00414210125500395	-4.45377467039187	8.43736490416208e-06	-0.537668082671527	-0.482823797113841	4.61769881089413e-06	0.000288740098312156	-5.97880018982486	2.2478707059058e-09	0.501728534727518	0.438674237710695	2.40444639040109e-05	0.00114183707545016	5.42419380496654	5.82166908314648e-08	0.501892387851391	0.51740394383568	2.38741962667566e-05	8.57199289640126e-05	5.93641404553014	2.91323535156942e-09	-0.403798806592802	-0.282206457276177
ENSG00000134508	CABLES1	91768	protein_coding	1	turquoise	0.711684307084056	0.695231028515905	4.33881694102961e-11	1.07058302769328e-08	9.2486379301714	2.27371509901939e-20	0.517373264109333	0.358092064058098	1.1996521783775e-05	0.00914650339499257	5.06239404625885	4.14024170668845e-07	0.927049001665974	0.937038573849899	4.18245330566492e-28	1.70881155022263e-24	17.6802942412153	5.94849573131375e-70	-0.702519077082803	-0.610846696581082	9.81084823330006e-11	1.51580681684745e-06	-8.40787648369283	4.17500472149845e-17	0.177219881105304	0.246270395885015	0.161234162702622	0.0784199915610599	2.25444008830363	0.024168495726145	-0.222053015903009	-0.261269013410867	0.0778160346841655	0.0613618185527747	-2.59463186894975	0.00946922809583773	-0.183573372176416	-0.241574908957759	0.146497769580852	0.0844678795240639	-2.26604216426523	0.0234488017847862	-0.0890030081454103	-0.150993610611234
ENSG00000126545	CSN1S1	1446	protein_coding	6	red	-0.0511952834840989	-0.160304854012291	0.687865255879627	0.256277128650788	-1.09379057159053	0.274046840184126	0.0631896891475331	-0.0760215993442051	0.619858862832871	0.592200789343441	-0.0285481005381212	0.977225004963283	-0.221203481526451	-0.302987782819774	0.0789891788400743	0.029008582586669	-2.81633864260259	0.00485744362209954	-0.29071666926505	-0.397310573797771	0.0197810616972915	0.00353985980554031	-3.76896081408537	0.000163928618135125	-0.56145503788666	-0.738837399784632	1.38943686979963e-06	4.020535091574e-10	-8.27485472748038	1.2861232754722e-16	0.411656792559993	0.619043259345226	0.000726115460472538	9.98503806214455e-07	6.05374046544333	1.41520555183042e-09	0.867965124174353	0.883473137081049	1.64845158063635e-20	4.32921034764122e-18	14.3328813318719	1.36344291708465e-46	-0.282070748460998	-0.22504854412731
ENSG00000145287	PLAC8	51316	protein_coding	3	brown	-0.600603558318746	-0.603465707518117	1.55031977704162e-07	2.18565375015168e-06	-7.35743414850618	1.87478839082876e-13	-0.493681974304705	-0.37318425088982	3.3935320421025e-05	0.0064329311502937	-4.9722871596793	6.61675975423807e-07	-0.705684659510022	-0.67763255490992	7.4275430192249e-11	3.4366689304695e-08	-9.01509325494961	1.9670303713041e-19	0.800611623169353	0.798813252861058	2.02098896082453e-15	1.28190441825906e-12	11.6029087430144	3.98305968285838e-31	0.188606131753222	0.202515706058387	0.135557100927096	0.149915756688461	2.08961116420698	0.036652742841314	-0.139452468942336	-0.192585140669093	0.271762681123773	0.17136354528931	-1.75663368558245	0.078980267428736	-0.145517430167424	-0.201373609434274	0.251251615888251	0.152276111264275	-1.83681837301229	0.0662367126558182	0.155891232879737	0.252762823097198
ENSG00000187498	COL4A1	1282	protein_coding	1	turquoise	0.684247185649529	0.681905270780064	4.56796164424395e-10	2.6083358309942e-08	8.82387018021492	1.10570399142642e-18	0.453877220043854	0.313730234438277	0.000165303299797809	0.0235212002811573	4.3492131083551	1.36626893472565e-05	0.940827479817334	0.938608612352248	7.81490892691601e-31	9.26013995873386e-25	18.3480375868505	3.42252182399197e-75	-0.784547278059464	-0.726229183883732	1.7238995017218e-14	1.10701293515801e-09	-10.4891322799541	9.69143103751854e-26	0.083831610389286	0.120325056629306	0.510155464270816	0.395504624240063	1.07240693307282	0.283537295270805	-0.122734127652092	-0.12733822441406	0.333953964579585	0.3683347668891	-1.32698364386993	0.184514093253276	-0.121579678700563	-0.135291886350417	0.338555193727152	0.338923701867619	-1.36092489913905	0.17353742399205	-0.121797876276409	-0.192574680168275
ENSG00000170364	SETMAR	6419	protein_coding	5	green	-0.134146362513944	-0.0910550850365633	0.290600519909694	0.520885003662288	-1.20796448462737	0.227060923602052	-0.141730499467073	-0.237638298301914	0.263931295061255	0.0898151869531833	-2.00581829250017	0.0448756382627178	-0.193889471601886	-0.256044752612649	0.124746278410735	0.0669282353559141	-2.40272734563476	0.0162733156716381	-0.487951628248355	-0.568900776285808	4.31468763645618e-05	1.08029235288754e-05	-6.19914961569481	5.67690475079566e-10	-0.867488287998693	-0.889722744062082	1.82979196503059e-20	1.17749050593411e-18	-14.4682267890171	1.92367691893339e-47	0.92827153361132	0.941031225513114	2.52282518773935e-28	3.48314960091698e-25	17.8980413820097	1.22142549835091e-71	0.524003371541645	0.671081330096358	8.84153170845302e-06	5.19979630271239e-08	7.30310163680206	2.81208593985144e-13	-0.255829172851278	-0.261692928089609
ENSG00000253159	PCDHGA12	26025	protein_coding	5	green	-0.143176604236667	-0.111888235741021	0.259039467262419	0.429698063890176	-1.36448223822681	0.172415840623022	-0.138094081064453	-0.197478028457887	0.276505666793931	0.160533405312707	-1.77435384603577	0.0760046390824426	-0.355836451531519	-0.223148826132583	0.00390567125409591	0.111799649973961	-3.20666169805143	0.00134284812767737	-0.0117374527828378	-0.271997478141949	0.926656667363736	0.0510960164869242	-1.46045249522732	0.144165754349625	-0.391157562363314	-0.530049787283922	0.00139367167331433	5.31626822723375e-05	-5.25148277310488	1.50879646669526e-07	0.392654143103182	0.534158472593724	0.00133073078841904	4.53318563244859e-05	5.28998488051056	1.22326471650986e-07	0.396444019031815	0.414461093712342	0.00118262528671923	0.00225257729874304	4.54017518009817	5.62075085325391e-06	0.0121076011945208	-0.0564236938574489
ENSG00000099377	HSD3B7	80270	protein_coding	1	turquoise	0.329799462447599	0.412123559312815	0.00778394432327485	0.00239904798658807	4.09836685801589	4.16075459022737e-05	0.0894460933776829	0.0960032465251516	0.482132885970723	0.498388978082098	0.980848474321752	0.326667469753819	0.70868045442488	0.743184816460252	5.68848143035263e-11	2.79741277404239e-10	9.71262421966123	2.66388694172679e-22	-0.30337965283571	-0.257827695017544	0.0148122678053007	0.0649849271238342	-3.0629335937928	0.00219178692111124	0.395371642558558	0.442420015764588	0.00122294756317773	0.0010232788600303	4.70434543807602	2.54681720623656e-06	-0.386946646196059	-0.413989841972676	0.00158538603446626	0.00228145004151969	-4.47486748359526	7.64587182711731e-06	-0.360040086139317	-0.394397347793324	0.00347526392474873	0.00381355039580687	-4.18365209272793	2.8686301516107e-05	0.131127589025984	-0.109695913065868
ENSG00000134595	SOX3	6658	protein_coding	5	green	-0.192353345462447	-0.275016865381528	0.127819542820928	0.0484731193482112	-2.4959037074249	0.0125636701528572	-0.0456532227918021	-0.159593115238549	0.720182915714084	0.258422209468791	-1.05920894790454	0.289504630873967	-0.419616938216715	-0.491318314649325	0.000557355480664538	0.000216825145288903	-5.17903793172579	2.2303312066376e-07	-0.033537644411541	-0.0869349489232542	0.792483409757383	0.53999564998956	-0.622574540364882	0.533564146087832	-0.509888166344733	-0.574626054001805	1.68026726982232e-05	8.39493118083345e-06	-6.40431637485493	1.51044616477122e-10	0.492117391484147	0.569529982783589	3.6250477283653e-05	1.0510047690418e-05	6.23432746443299	4.53723086074747e-10	0.511153503863215	0.5505757926135	1.58812374745122e-05	2.34806192926218e-05	6.23786980190499	4.43569590631912e-10	-0.283878699397012	-0.0328362930037437
ENSG00000180475	OR10Q1	219960	protein_coding	1	turquoise	-0.0346375392983249	-0.118332982171692	0.785837003042097	0.403430968145423	-0.787380820506946	0.431058970798822	0.00254577166354605	0.046008206750489	0.984071455355491	0.746031560283541	0.244377841086205	0.806938201852793	-0.41104173789169	-0.437014401629441	0.000740908915569062	0.00119819974330739	-4.77502855434607	1.79681757244153e-06	0.0667323573481049	0.0304227245668922	0.600333109915152	0.830470686491507	0.524263627355732	0.600095191468194	-0.36220373885193	-0.386706408618718	0.00327058746555498	0.00462759605246187	-4.15212903343594	3.29396437788826e-05	0.36747758989952	0.35636639899888	0.00281588515708111	0.00951230951965172	4.0099815688744	6.07234876379937e-05	0.360308965782634	0.407566512055288	0.00344922468333854	0.00270908642933002	4.26383604150538	2.0094691892751e-05	-0.2250748294129	-0.141025319870124
ENSG00000185958	FAM186A	121006	protein_coding	5	green	-0.233150853034077	-0.242270772791283	0.0637266819628338	0.0835491843036664	-2.5583744741338	0.0105162779075903	-0.215109381854202	-0.279579592247953	0.0878212511034862	0.0447184822129693	-2.65281161064401	0.00798244091835279	-0.342034313154066	-0.391373807073356	0.00566944927986354	0.00411715112108777	-4.05142741926456	5.09061178398962e-05	-0.406771495399484	-0.4823298026121	0.000851377692627956	0.000293523025519307	-5.03388694749219	4.8063318808766e-07	-0.914931385915775	-0.915783021029873	4.08219177125299e-26	1.90786588622493e-21	-16.4801633042344	5.09470603741883e-61	0.931673354730015	0.918906956648942	5.88763483985468e-29	7.69881360950019e-22	17.2130793017559	2.11860676311951e-66	0.724280050795893	0.842459606610172	1.34118817811369e-11	4.91053161235594e-15	11.2512919521994	2.28224340363789e-29	-0.228631815404494	-0.131445506100924
ENSG00000104154	SLC30A4	7782	protein_coding	5	green	-0.145266641198535	-0.121395618753323	0.252078274293436	0.391282895777359	-1.4245592424161	0.154284648691322	-0.0964227977162059	-0.175381093699812	0.448482317700247	0.213641949089115	-1.42459845432167	0.154273307100029	-0.256429733895596	-0.216302957467209	0.0408210275064314	0.123520682193427	-2.55920203342038	0.0104912750307487	-0.367942876136106	-0.29671131070858	0.00277861041231726	0.0326825022008258	-3.67893746777104	0.00023420767935606	-0.791545158788244	-0.524249463736435	6.93412763030972e-15	6.63424990048659e-05	-8.8993499085257	5.61747363527454e-19	0.853646499395829	0.619932878687457	3.21036342114516e-19	9.53588584370688e-07	10.692437370206	1.10430109949313e-26	0.48454163851796	0.369751010815239	4.96749517999466e-05	0.00697912969087073	4.88547721773654	1.03178636689917e-06	-0.178302954738645	-0.10425584892792
ENSG00000149646	CNBD2	140894	protein_coding	5	green	-0.22311682432206	-0.168599040543265	0.0763665598064695	0.232162714955735	-2.11463593390017	0.0344609885533657	-0.139632857231419	-0.100176158081541	0.271136945212824	0.479814679836701	-1.28512192021176	0.198749682735677	-0.422600399148025	-0.473185585234381	0.000503902699922587	0.000396086357821429	-5.08108168358806	3.75291686622597e-07	-0.0481654535913186	-0.146017063979419	0.705468704584115	0.301652173419072	-1.00372300214063	0.31551214669896	-0.537893913032605	-0.634374415994414	4.56729800781342e-06	4.42580586848152e-07	-7.09078338444826	1.33354940482755e-12	0.586195233841202	0.654165758227587	3.59359116722991e-07	1.44618232190011e-07	7.6534315290617	1.95685853779486e-14	0.403398378918233	0.507365695979717	0.000948943107349985	0.000123606272722332	5.17721877522063	2.25218062212578e-07	-0.12948762396309	-0.087751418156209
ENSG00000104823	ECH1	1891	protein_coding	4	yellow	0.252703825293453	0.22206929048929	0.0439452463563477	0.113589193439286	2.56730631933954	0.0102492027817246	0.178238819490064	0.221438165418104	0.158800040563531	0.114645492747547	2.12894547952363	0.0332587714186978	0.447587920569073	0.455868921783564	0.000208641014439107	0.000683173389016567	5.14229985826861	2.71395494107454e-07	0.237343366378287	0.400919120590191	0.0589716122613639	0.00322496463810902	3.47087758124013	0.000518760441693578	0.868466884000892	0.928169082915852	1.47635608130742e-20	4.14702691424299e-23	15.6123791271365	5.99587810234898e-55	-0.813083204548523	-0.892476750011051	3.33036797249945e-16	6.46995221498709e-19	-13.4951523473547	1.67009579000551e-41	-0.738086396122094	-0.826944022097354	3.43159319480537e-12	4.23468680374275e-14	-11.1605295273818	6.36115488496334e-29	0.128558002913113	0.210864305198182
ENSG00000073849	ST6GAL1	6480	protein_coding	3	brown	-0.401484775596759	-0.475788465004032	0.00100867959261921	0.000364009833081565	-4.95625687122152	7.18641940593332e-07	-0.180417770166847	-0.123159834096886	0.15368601974867	0.384383935949205	-1.63458221750275	0.102136657927694	-0.549814459241024	-0.544759392961811	2.52987790952816e-06	2.97603676958955e-05	-6.4960139822748	8.24759952101991e-11	0.736716313954013	0.792753438012102	3.94352814443586e-12	2.49191451362763e-12	10.6458444064068	1.82323621658276e-26	0.316569557064326	0.345876630445848	0.01081702622866	0.0120195860865192	3.6290421825645	0.000284474758388237	-0.281218901187514	-0.318489678745908	0.0243824330022619	0.0213852915739611	-3.25893956070618	0.00111829489102145	-0.262905201924806	-0.313269120604876	0.0358288014549435	0.0237373525980975	-3.11982208821962	0.00180960301475754	0.139291612934545	0.155352479525904
ENSG00000179094	PER1	5187	protein_coding	1	turquoise	0.167242976585637	-0.0562006094185657	0.186535034942826	0.692304433161727	0.658700367984491	0.510088196642934	0.135854868904617	-0.127534438325766	0.284443670752261	0.367591194649058	0.119950097848441	0.904522678586692	0.42044008952225	0.286425054608499	0.000542115448237599	0.0395343742347386	3.96895675012914	7.21879812295842e-05	-0.0701399194960933	0.145139840926484	0.581812494401099	0.304597221932882	0.339695506396718	0.734085846108954	0.332057795969783	0.432923335401175	0.00734840493511035	0.0013478995673575	4.23909782525984	2.24419854655177e-05	-0.340533384534351	-0.425175012404968	0.00589818471316626	0.00167793580020019	-4.24482307946141	2.18765958230194e-05	-0.393302254380723	-0.426556581451356	0.00130427639534405	0.00161427755562201	-4.59292192617417	4.37082616758192e-06	0.484455746347517	0.427813537894643
ENSG00000101811	CSTF2	1478	protein_coding	1	turquoise	0.637434148934954	0.745934674293535	1.47982721643538e-08	2.21558200695174e-10	9.01583722364707	1.95372371735843e-19	0.40772797562622	0.45226261114261	0.000825414308631562	0.000762580191055794	4.84789656013362	1.24777429335481e-06	0.933047445052062	0.98347078709004	3.20173860148248e-29	8.89588512574549e-39	21.330516046192	5.91517461085615e-101	-0.767367562329447	-0.600582089224021	1.40696091255319e-13	2.51533934128056e-06	-9.11540543906846	7.83768635877264e-20	0.0945265074055621	0.312495905119393	0.457497614413199	0.0241035551291183	2.14442254572728	0.0319990453696047	-0.108480736801818	-0.324409432355692	0.393513257163962	0.0189593025966177	-2.28921809801377	0.0220666835754946	-0.181551761708572	-0.295146539290868	0.151073351522368	0.0336562737205858	-2.54314146573123	0.0109860739892253	-0.175621608636097	-0.20874107556758
ENSG00000109686	SH3D19	152503	protein_coding	70	lightsteelblue	0.204768954217898	0.69762487967119	0.104564839394873	9.07693720870149e-09	5.4697462306162	4.50680400987441e-08	0.0434792706565376	0.384045705184282	0.732998171188817	0.00494277164041011	2.26621854377705	0.0234380058111549	0.280046919959344	0.868417807581435	0.0250084246923277	7.51017237702528e-17	8.23506837197428	1.79455116946945e-16	-0.641027793995839	-0.773665694977108	1.15703144425819e-08	1.76541160136035e-11	-9.37801259867491	6.72279198510143e-21	-0.521717965741922	0.00188665226942781	9.82933903098202e-06	0.989409091119345	-3.2126170089312	0.00131531558463416	0.562483671191704	-0.0367664954412186	1.31632316632127e-06	0.795813128756903	3.35973809079315	0.000780163949808852	0.23692102619705	-0.019598790636244	0.0594372086171479	0.890314314997396	1.24666147629965	0.21252164990461	-0.201632670284926	-0.180445186196378
ENSG00000205423	CNEP1R1	255919	protein_coding	3	brown	-0.413894113282928	-0.288169654995075	0.000674532676384914	0.0382954273607035	-3.93433862132044	8.34260989527201e-05	-0.237824088601472	0.0199155978488585	0.0584452532380268	0.888552422906006	-1.25040508571305	0.211151607726071	-0.554203569394126	-0.470879815317292	2.02358605327823e-06	0.000426616561371618	-6.03266929907757	1.61273238887686e-09	0.768165649114203	0.796512036136073	1.28134016797294e-13	1.6543286030001e-12	11.1009319515626	1.2414258794292e-28	0.26621168734709	0.367835982887535	0.0334823773869431	0.00730099739789547	3.44837727883809	0.000563965684228801	-0.251500708239195	-0.386765178132633	0.0449951710916113	0.00462083836514108	-3.47094748545452	0.000518625414936321	-0.28935351606056	-0.395047557456581	0.0203921320442494	0.00375089954547956	-3.7472522683474	0.000178782261858804	0.258164541894339	0.191381356171799
ENSG00000122882	ECD	11319	protein_coding	53	palevioletred3	0.500997417561254	0.282795168051524	2.48180217714326e-05	0.0422180128500361	4.51940467591437	6.20137611156062e-06	0.420322499621723	0.129511269491158	0.000544269098273086	0.360150470674689	3.1460379900772	0.00165498507115442	0.581933512978371	0.29098384380531	4.57264500022997e-07	0.0363644564420813	5.20289030940963	1.96212692645172e-07	-0.641541871167161	-0.564159808432571	1.11671861688143e-08	1.32647535437495e-05	-7.43046887260884	1.08213400083798e-13	-0.132993696775019	-0.352356508408132	0.294803360360004	0.0104115019593465	-2.58554901260151	0.00972240488654885	0.0634563917763227	0.306115428120098	0.618379536830831	0.0273105968172696	1.93505327500423	0.0529837584638246	0.139625634313355	0.312665136810767	0.271161981748747	0.0240230019874338	2.39999747174211	0.0163951850878317	-0.163541441823713	-0.241064322438542
ENSG00000057468	MSH4	4438	protein_coding	5	green	-0.191395138375919	-0.18449349294879	0.12976547162296	0.190421510907808	-2.01210180252338	0.0442092067153547	-0.157712606370793	-0.24826458873508	0.213264018317058	0.0759571592498051	-2.15331051448787	0.0312942829947081	-0.374508052940995	-0.36157687905485	0.00229755580626047	0.00844475054295588	-4.08527961345796	4.4023769041052e-05	-0.417140816531678	-0.525328904349891	0.000605574766054559	6.36831068710333e-05	-5.39170090234932	6.9793869395964e-08	-0.959417918441956	-0.940156902701827	8.62390971226997e-36	4.98041792148884e-25	-19.4903181555234	1.3265377615684e-84	0.954461727248282	0.981834457585994	2.85160585431486e-34	9.24331438233915e-38	22.1961246881992	3.74368687065885e-109	0.782520579954628	0.777467815809856	2.2301475234878e-14	1.21382492622921e-11	11.0510790878021	2.16595559143052e-28	-0.356970171288382	-0.277138761446253
ENSG00000204595	DPRX	503834	protein_coding	5	green	0.0925049495337993	0.0403195026929682	0.467216758030855	0.776566974324833	0.718229324608767	0.47261589953228	0.0240012844603112	0.0254267189535881	0.850678341926797	0.857995523789878	0.260820168985688	0.794231190041691	-0.118029851953888	-0.108212300162561	0.35295078553526	0.445101279334247	-1.20342821093733	0.228810656412881	-0.22051480197738	-0.25807944598372	0.0799504573157919	0.0647142063260491	-2.5685255042324	0.0102132196335482	-0.39287371204915	-0.413499881623395	0.00132171490089333	0.00231181702467724	-4.51082899193574	6.45747645935137e-06	0.350957660518668	0.365919189574928	0.00446388307548654	0.0076360146522525	3.95929960225189	7.5169889212246e-05	0.436348549038397	0.446132214658718	0.000312822587829972	0.000916800401882287	5.00341304436427	5.63240786432228e-07	-0.31017289443851	-0.306334520608291
ENSG00000173267	SNCG	6623	protein_coding	1	turquoise	0.704273065321071	0.760378949623786	8.4126894160309e-11	6.18914939922096e-11	9.86141528694746	6.1180851501752e-23	0.523415085128721	0.475840078188634	9.08655783147641e-06	0.000363398299950879	5.82301366506831	5.77958275991206e-09	0.880868014694412	0.882875498926652	8.30101572439743e-22	4.88410806051775e-18	14.6247402692169	1.95314810419415e-48	-0.742585572313637	-0.703286659822499	2.16034655979285e-12	6.10389025650614e-09	-9.69287306909316	3.23303483699948e-22	0.0862542919393029	0.100187055050742	0.497962577580637	0.479766659923375	0.984061369078058	0.325085339628215	-0.131732784591445	-0.125713366730121	0.299446170051313	0.374527150745852	-1.36965437266458	0.170794818008057	-0.0801740013503333	-0.0940098683985829	0.52884787944037	0.507390854717597	-0.918791573160391	0.358204600994324	-0.221231628923128	-0.247278279222965
ENSG00000176371	ZSCAN2	54993	protein_coding	70	lightsteelblue	0.105579668629899	0.420907661139835	0.406361001722713	0.00188893419546816	2.83401468216782	0.00459672200114478	0.0377358843184967	0.229101708106155	0.767197566672181	0.102316312716932	1.3764103646199	0.168694620910313	0.0969057562991003	0.471281180280236	0.446202075257541	0.000421153704532709	3.09982714536033	0.0019363360987328	-0.461519948820238	-0.457120328328695	0.00012380414852109	0.000657411556175883	-5.24797987714646	1.5377608938523e-07	-0.524505811314841	-0.0371368260110566	8.63715083012809e-06	0.793801251213869	-3.42918973100889	0.00060538616647717	0.556708066719189	0.0394443489752119	1.77894537211993e-06	0.781295716808762	3.69415884424254	0.000220615866680041	0.237945451500307	0.0316433150013975	0.0583129725065993	0.823775237497137	1.50898190960687	0.131303405871418	-0.204149359202117	-0.276834522162147
ENSG00000127837	AAMP	14	protein_coding	3	brown	0.453202389512366	0.240207990771314	0.000169521742089526	0.0862955740978718	3.94606922495141	7.94446538269538e-05	0.35089157681762	0.0574043869696331	0.00447190478240629	0.686051061312558	2.32770163890056	0.0199279520657591	0.531962311100225	0.222005234568566	6.077344561681e-06	0.113696062228105	4.42982635790682	9.43089930362579e-06	-0.257533886071967	-0.433927144471104	0.0399312707575662	0.00130969724712195	-3.79053631570334	0.000150322351201233	0.334844502012889	-0.252462172226639	0.00684046996214987	0.0709731834537356	0.648906718800549	0.516398671672112	-0.299867227779659	0.313750885519865	0.0160692036575333	0.023511558725816	-0.0990176664484921	0.921124243238341	-0.34749975842382	0.106207537231396	0.00490112377329551	0.453628723835945	-1.48580834545762	0.137329822094957	-0.121223767387494	-0.20089301884793
ENSG00000132514	CLEC10A	10462	protein_coding	5	green	-0.17037471662454	-0.151787003687947	0.178302942181757	0.2827406068801	-1.72279347662354	0.0849258788754113	-0.103663351904656	-0.0169010995493778	0.414979968868457	0.905337694441924	-0.66376754675968	0.506839099744848	-0.401478874901121	-0.512949559684828	0.0010088689282702	0.0001009790457014	-5.20220845713162	1.96934149589208e-07	-0.285141602807156	-0.180189754060675	0.0223826972872277	0.201153153345309	-2.54375146700811	0.0109669085269583	-0.844233348361636	-0.7133620118395	1.91353705115267e-18	2.94317395538069e-09	-11.3502349959669	7.39636470550913e-30	0.891526610632303	0.719436156532596	5.34969967366799e-23	1.86749768988029e-09	12.4904779942646	8.41465629679037e-36	0.557347122445206	0.633400698494117	1.72111857584044e-06	4.66668966242201e-07	7.23736851787446	4.5747388194229e-13	-0.274091409016394	-0.323657183752361
ENSG00000111846	GCNT2	2651	protein_coding	5	green	0.018805253338519	-0.141019884511115	0.882745326003812	0.318675577206995	-0.605114444932649	0.545102957019802	0.0845803144077027	-0.151655123257688	0.50637118927616	0.283163955277922	-0.292119368703653	0.770195358157341	-0.177063734326716	-0.279441643715232	0.16160959471502	0.044828404656182	-2.43173163806365	0.0150268363728369	-0.574337831469551	-0.504670484970748	6.96654990300367e-07	0.000136107766020674	-6.41892704847817	1.37238150178121e-10	-0.909080539071298	-0.834111430632719	2.93691115937126e-25	1.60891271089492e-14	-14.482756891361	1.55723782339409e-47	0.83027245442838	0.731230279297481	2.19823992651337e-17	7.45781674805626e-10	11.2769747592918	1.70509169979985e-29	0.899554149220517	0.858175918796272	5.57793930143145e-24	4.31207829838475e-16	14.615841427386	2.22587308543404e-48	-0.381729524782038	-0.127858409501237
ENSG00000167460	TPM4	7171	protein_coding	5	green	-0.457560156204144	-0.303924734739593	0.000143930110635446	0.0284909153687582	-4.32089663704917	1.5539645802096e-05	-0.433293704723003	-0.228822769208777	0.000348389059372054	0.102746347328287	-3.74786837414432	0.000178343797447258	-0.516440437218811	-0.492467060885647	1.25164047328003e-05	0.00020846658935625	-5.87838894410879	4.1427859901806e-09	0.110173530104551	0.00431722355770921	0.386128715872207	0.975767762261404	0.637506681165118	0.523794859432114	-0.417920835366387	-0.482080842115933	0.000589991351444583	0.000295960656132612	-5.1070607959137	3.27208496165382e-07	0.496210058183561	0.497691784591551	3.04819802991646e-05	0.000174027580834636	5.76150872166007	8.3365354699579e-09	0.349630844030525	0.415612393881388	0.00462740085688731	0.00218339969186125	4.24424533009339	2.19330296648225e-05	-0.204125959183717	0.0730709573435939
ENSG00000078319	PMS2P1	NA	unprocessed_pseudogene	5	green	-0.0717036140336704	-0.143864147449052	0.573401724266472	0.308912943019545	-1.12426100194275	0.260902317313775	-0.00184991826818049	-0.174800750530136	0.988424960716406	0.215185070333702	-0.893372337003145	0.371657811667266	-0.276442534720806	-0.270398115188271	0.0270193427516819	0.0525313556307093	-2.96674344065548	0.003009719897113	-0.492387973267261	-0.475005975899282	3.58399090261597e-05	0.000373396031602831	-5.58475738844393	2.34026681841726e-08	-0.92264532579079	-0.792405592603262	2.40845391427925e-27	2.5871027918286e-12	-14.3340893713963	1.33992569489277e-46	0.852267314571796	0.812998201441985	4.20227115379349e-19	2.46652657291274e-13	12.7188209338875	4.64821055596435e-37	0.884648089997193	0.709494644007828	3.23790182533657e-22	3.90829087394467e-09	12.2076271679264	2.83023322083453e-34	-0.353415237158292	-0.281143739288054
ENSG00000160613	PCSK7	9159	protein_coding	1	turquoise	-0.364166985128834	-0.468237164822627	0.00309421296879931	0.00046421519082489	-4.66416383708002	3.09874431978092e-06	-0.201719853220135	-0.332055398944184	0.109946813192138	0.0161745919421621	-2.8644284108333	0.00417762573946707	-0.612922531594952	-0.671889331139398	7.3062824920567e-08	4.94365494281392e-08	-8.0439925733291	8.69577928556598e-16	0.609709181930686	0.171991161811852	8.91792714223888e-08	0.222765785919524	4.81311804565773	1.48593456308588e-06	0.122136846039849	-0.456735153256091	0.336329585540682	0.000665246012854512	-1.7824489702802	0.0746760457954327	-0.114985206118963	0.526086631339081	0.365593920737598	6.18751220757138e-05	2.28053894003001	0.0225757440233821	0.0360147453443932	0.396911472096216	0.777536345562982	0.00357629967979022	2.3004958516219	0.0214201440420904	0.091330955557637	-0.0756284708994666
ENSG00000092096	SLC22A17	51310	protein_coding	1	turquoise	-0.225057433018569	-0.455463815136696	0.0737778087313122	0.000691705833705078	-3.73275398808674	0.000189397558207218	-0.0155904753082989	-0.287947927405896	0.902682825604353	0.0384510917397354	-1.56844720782599	0.116776801253709	-0.394440979779294	-0.522676213477706	0.00125894054596961	7.04012024931886e-05	-5.22210154583821	1.76903910039253e-07	0.123370776856813	0.2301087588785	0.331433418150193	0.100775310736552	1.86193805657656	0.0626118219818839	-0.302947027701963	-0.27173900140269	0.0149623720473583	0.0513258036204943	-3.13508357242107	0.00171805159128666	0.33610213879674	0.299082211199309	0.0066215015518336	0.0312517226951932	3.48955797984019	0.00048382009053155	0.150123226076589	0.162341168870747	0.236397428135645	0.25020633148934	1.66116774339029	0.0966797619949396	0.0049748363076094	0.0811453895767919
ENSG00000172638	EFEMP2	30008	protein_coding	3	brown	-0.386598662078253	-0.475223708449051	0.00160224182454074	0.000370762486511941	-4.85448748247507	1.20698493276704e-06	-0.278591183146634	-0.40513261513146	0.0258048309749734	0.00288880112912627	-3.74210955200663	0.000182481926315979	-0.21748481287161	-0.229403228528045	0.0842904532452794	0.101853027805974	-2.39835406643284	0.0164689374314972	0.477266268590258	0.587603972460389	6.67635682887802e-05	4.65554921759807e-06	6.26210205220169	3.79822222231473e-10	0.289496534745329	0.39392651458003	0.0203272749077952	0.00385949105571109	3.74148310201633	0.000182937479837189	-0.273903823755181	-0.359789029691602	0.0285160235903308	0.00879871601403462	-3.44820173349777	0.00056433237211507	-0.241427296975432	-0.31861277157727	0.054620070940669	0.0213322993826036	-3.02179214942276	0.0025128302631875	0.263709282320557	0.196670744126476
NA	RBIS	NA	NA	1	turquoise	0.488390407783772	0.611349191160136	4.23671048713652e-05	1.47800725657491e-06	6.52824100793398	6.65465580818447e-11	0.374340476781027	0.399988413203301	0.00230884384762567	0.00330371794284756	4.30887635313756	1.64086066633488e-05	0.793163604511648	0.801461060305809	5.58943751468768e-15	9.51982368117094e-13	11.526072822975	9.74902116687311e-31	-0.580945000782004	-0.570315042972259	4.83310615516544e-07	1.01549305071423e-05	-6.93631974939633	4.02446158603058e-12	0.206193341566956	0.158603699132318	0.102121659944242	0.261424166701722	1.96450404904745	0.0494716671796804	-0.327849717862363	-0.256908556971917	0.00817794885463466	0.065981022745559	-3.20934059754268	0.00133039792259715	-0.0510446614070689	-0.0590278663469252	0.688736582973137	0.677650398004963	-0.579934704196073	0.561958651501905	-0.118900247151154	-0.298399121101101
ENSG00000138336	TET1	80312	protein_coding	5	green	-0.180793907081925	-0.207149418067117	0.152815728420101	0.140616476526077	-2.06876126393479	0.0385684950514113	-0.0922935309274799	-0.282833945703479	0.468239615642423	0.042188573817037	-1.96913399571805	0.0489377059115599	-0.329759080113054	-0.330452893104897	0.00779193343811696	0.0167274261109449	-3.62396465897243	0.000290121265310477	-0.438778763398667	-0.523894197350445	0.00028693186398853	6.72397927906991e-05	-5.52930397505367	3.21503830086368e-08	-0.917440263415438	-0.902596900321492	1.67626371975575e-26	6.17872130716576e-20	-16.186226265029	6.30805257623839e-59	0.858803277440033	0.944522876083836	1.14423599324537e-19	7.89299375594486e-26	16.0675540151591	4.30750739187819e-58	0.901407468978817	0.765404524638514	3.22118210307819e-24	3.88835571316372e-11	13.2841745175999	2.85994968544302e-40	-0.294030408660881	-0.226151379004419
ENSG00000122952	ZWINT	11130	protein_coding	1	turquoise	0.603944811374125	0.634182251702191	1.26814295786995e-07	4.47240406860393e-07	7.63563278676826	2.24713966116225e-14	0.363108601097888	0.271827493993474	0.00318821588186948	0.051247039026722	3.51250298116036	0.000443907024387958	0.922102838346279	0.903413013134878	2.96669223359606e-27	5.05622603218143e-20	16.3769289862876	2.79503537907046e-60	-0.77282638621528	-0.756187081175103	7.36534593086851e-14	9.04253302755564e-11	-10.6560561718763	1.63379494170025e-26	0.0812530724920147	0.0559638384878496	0.523298073766776	0.693536821600278	0.733509379583802	0.463247809206886	-0.132444154087372	-0.075024474191753	0.296821015923042	0.597080366871856	-1.11760416349046	0.263736089801305	-0.0983219468525729	-0.0789605415444406	0.439552934955192	0.577922981547051	-0.944834077285234	0.344743591361801	-0.129722626972315	-0.138768416257268
ENSG00000101892	ATP1B4	23439	protein_coding	4	yellow	-0.12525999720185	0.00126623139581075	0.324024697092422	0.992891773745941	-0.694769228031535	0.48719993555864	-0.201622513552696	-0.0594799929637003	0.110122079423249	0.675317726509412	-1.43593189285589	0.151021722234031	-0.0896017615059219	-0.033797493117802	0.481367740935532	0.811989240214643	-0.669274901732677	0.503320133941656	-0.354748268095592	-0.406671292642064	0.00402451380713773	0.00277400241455984	-4.22297220361574	2.41101564550641e-05	-0.568035656791147	-0.485008163644901	9.80111965635165e-07	0.000268427601338274	-6.23664208524712	4.47063258258921e-10	0.560090265281189	0.447641738345553	1.49233114853417e-06	0.000876428111291685	5.93293396807367	2.97568549418406e-09	0.498167036418302	0.503464124574986	2.8035621338987e-05	0.000142068722394053	5.81449491789331	6.08172332828571e-09	-0.250136337145205	-0.178390311466761
ENSG00000110697	PITPNM1	9600	protein_coding	4	yellow	0.130919200720146	0.29083031903183	0.302466990395844	0.0364676820451785	2.23050049993176	0.025714234304303	-0.0134307792219989	0.258714951023402	0.916111366140522	0.0640348273480241	1.24886950563555	0.211712806692466	0.443567207113774	0.547054730701248	0.000241560003572724	2.71173735122075e-05	5.72479003313789	1.0356174246345e-08	0.263841346208902	0.311309065054791	0.0351509950094403	0.0246748868755589	3.11456348320498	0.00184217310283499	0.865723712889531	0.905685801865152	2.68299414622333e-20	2.86552110783091e-20	14.8407129868881	7.99021839463794e-50	-0.810882395689094	-0.8672103186862	4.62227770313485e-16	9.29791345663363e-17	-12.8979335147178	4.62329283577948e-38	-0.745552165493824	-0.810684650498748	1.58389553855951e-12	3.25755454824557e-13	-11.0061218917006	3.57043913376235e-28	0.304172203860281	0.224286627904861
ENSG00000180697	C3orf22	152065	protein_coding	6	red	-0.0657669282280633	-0.133950513914144	0.605627242600933	0.343778535678855	-1.04050605726713	0.298104851355828	-0.0057711638516676	-0.127405450515925	0.963900301919482	0.368079904691987	-0.672640826792827	0.501175821434006	-0.31733727763907	-0.359589241024548	0.0106164802471938	0.00883905795362779	-3.71210215321246	0.000205544992680309	-0.30743103179793	-0.529275902878766	0.0134682965115091	5.47698537451889e-05	-4.71460482478309	2.42180302972255e-06	-0.719219429925542	-0.960195447237856	2.16599330089461e-11	2.36060401215091e-29	-14.7865851749552	1.78797690996136e-49	0.58280465143749	0.883323859704695	4.35411010912329e-07	4.46188096946492e-18	10.6655045242416	1.47595813778297e-26	0.898026644360988	0.943652047262554	8.70060052587508e-24	1.15309990073145e-25	16.991622640975	9.47318465652409e-65	-0.354757564194987	-0.323751791581796
NA	H1-5	NA	NA	6	red	-0.192843811240354	-0.190675715976107	0.126832109560643	0.175730671633609	-2.0525153993901	0.0401196000282645	-0.0921971397413738	-0.131931527198091	0.468706363950044	0.351166574711112	-1.17831933486501	0.238669322481039	-0.265322645660971	-0.316407685673077	0.0341003068331134	0.02229857761173	-3.15171068690632	0.00162317013988789	-0.240850950449176	-0.408632657711721	0.0552178605030133	0.00263353401586903	-3.53771660083063	0.000403602998588391	-0.565930951280695	-0.778802978243656	1.09674837200466e-06	1.06235399708832e-11	-8.78341569608001	1.58583754240512e-18	0.443840955390411	0.643934471264438	0.00023917626147528	2.60433408489527e-07	6.48017783180656	9.16145745690657e-11	0.800223648570848	0.880681830622566	2.13321594609901e-15	7.56183875083178e-18	13.0142651426439	1.01514151065678e-38	-0.241810181735855	-0.0896854960145455
ENSG00000169258	GPRIN1	114787	protein_coding	1	turquoise	0.550265932212819	0.564564759270198	2.47279256771722e-06	1.3035789258195e-05	6.64266685571016	3.08057608592331e-11	0.296363428711498	0.212736941551337	0.0174130920515332	0.129983272416498	2.78129009813279	0.00541433309015153	0.86807513716045	0.907697292155198	1.60914045081082e-20	1.71266566206597e-20	14.9499352463547	1.55900704447516e-50	-0.694373125723969	-0.56914344131344	1.97516999778637e-10	1.06890874737636e-05	-7.9992385674484	1.25190952271363e-15	0.109079306891572	0.26562500130878	0.390892608196768	0.0570102267211841	1.97050783252315	0.048780198211056	-0.126026972597501	-0.265643456957079	0.321047219125411	0.0569923339194406	-2.066292394255	0.0388008791476377	-0.175605202615366	-0.270663960598813	0.165147564913741	0.0522905351585126	-2.37586932062143	0.0175076620266681	0.0295348221712399	-0.0689423741974938
ENSG00000164031	DNAJB14	79982	protein_coding	6	red	-0.190872458938441	-0.170182802682799	0.130836343911616	0.227741945231222	-1.93520304120825	0.0529653847031958	-0.0465922014125735	-0.0743821705508248	0.714671110813157	0.600232932344235	-0.632201388610727	0.527255290065779	-0.480351736164876	-0.420931467405033	5.89438079217066e-05	0.00188769441073393	-5.15851612004473	2.48914680748752e-07	-0.0800844490878331	-0.241300346427598	0.529309768308125	0.0848325360177629	-1.67762024559476	0.0934212579074905	-0.641953267424206	-0.694017578240574	1.08542013035535e-08	1.16330205570852e-08	-8.51811868048312	1.62165979472718e-17	0.508557930506914	0.632210561474953	1.78247674131942e-05	4.9777493711631e-07	6.8477557899653	7.50174813901972e-12	0.80852105433667	0.70547932685144	6.53971189469851e-16	5.22139564390351e-09	10.6418014940242	1.90411725072264e-26	-0.388995483467269	-0.288132282242721
ENSG00000154478	GPR26	2849	protein_coding	3	brown	0.232654540986165	0.049740286694148	0.0643094799238479	0.726203632451815	1.56843410027413	0.116779858131747	0.198811433800857	-0.109636833505441	0.115277084415631	0.439096169410895	0.571478820384344	0.567675113176388	0.260403233334875	0.0911370922780753	0.0376938696659024	0.520508083606488	1.94099047924356	0.0522594321997726	-0.165169837068105	-0.180337898568087	0.192133071550076	0.200776782453421	-1.83978876590587	0.0657992553887323	0.0961815091654092	-0.105118229436433	0.449623951761886	0.458299397322783	0.00963655376783185	0.992311261529587	-0.110260140617079	0.151315705659746	0.385753124859816	0.28425543124701	0.146024908815947	0.883901724799441	-0.0701389076840805	0.076767113889671	0.58181795487843	0.588564141373063	-0.0065669336752107	0.994760382668176	0.131081533615334	-0.189277154678558
ENSG00000122824	NUDT10	170685	protein_coding	6	red	0.00531715177596443	-0.111321641476899	0.966738557452751	0.432052485678341	-0.529319786352496	0.596583632005941	0.0664638375807258	-0.0816608078358908	0.60180354410427	0.5649448737879	-0.0386139441673102	0.969198184746756	-0.225158289856069	-0.231630045074684	0.0736452044292857	0.0984814999429383	-2.45503794690444	0.0140869717230776	-0.394144601575348	-0.387426004796169	0.00127060149475652	0.00454544662910552	-4.36391285110692	1.27756489079404e-05	-0.730503908660045	-0.655554886435013	7.32994399978334e-12	1.33287863097847e-07	-9.10183826276906	8.88156281636155e-20	0.618893899482502	0.623636823198229	5.01459309383085e-08	7.86081306533625e-07	7.68133776869815	1.57435765995585e-14	0.869632555343689	0.696334610847349	1.14073313986606e-20	9.92340988546013e-09	11.7146153711476	1.07276983466033e-31	-0.282858195546596	-0.272410168709749
ENSG00000176945	MUC20	200958	protein_coding	6	red	-0.202538284345146	-0.255474537176725	0.108481669232822	0.0675594354852964	-2.44980095059578	0.0142935206235741	-0.102218088519426	-0.0779947151438806	0.421549439165423	0.58259775740563	-0.961888163225424	0.336105785062252	-0.272832724561868	-0.335055169458014	0.029168058549982	0.0151815049387756	-3.30109830080196	0.000963071336539436	-0.355480191649682	-0.19048073617841	0.00394423213363228	0.17618110548823	-3.03373310890921	0.00241548017448314	-0.738470528864965	-0.554742442461073	3.29987232045908e-12	1.97600356860653e-05	-8.39929937129399	4.49150398149005e-17	0.719484050872112	0.403951186374548	2.11292548255105e-11	0.00297977876111094	7.18940124042217	6.5076071214934e-13	0.708213421484068	0.78528139852193	5.93132838942177e-11	5.49055525575827e-12	10.2146302779994	1.70527993402529e-24	-0.260237174153506	-0.325178932383437
ENSG00000187173	LCE2A	353139	protein_coding	5	green	-0.106240045528405	-0.216463144820016	0.403415172399345	0.123236195254774	-1.69347213120953	0.0903656351942655	-0.110200383227734	-0.318033593754085	0.386012242608883	0.0215826086618252	-2.26336128929496	0.0236134269938201	-0.283919371361727	-0.320438911657929	0.0229902891755266	0.0205590664202386	-3.28613374107873	0.00101572771005517	-0.356386821747582	-0.481525372222459	0.00384675663358452	0.00030146576741181	-4.70017451109371	2.59939260902014e-06	-0.780162833375526	-0.849300492061485	2.9986931414161e-14	1.76211370906199e-15	-12.0908800343523	1.18015765156593e-33	0.758337167425813	0.894563887319323	3.95295413702589e-13	4.06515413602888e-19	12.7464347469771	3.26331364216378e-37	0.677074034247888	0.700525594053754	8.10925524856613e-10	7.41557031794051e-09	8.92777891877118	4.34647190505355e-19	-0.198228956158259	-0.198474092628225
ENSG00000142192	APP	351	protein_coding	4	yellow	-0.136223827510177	0.307941594492232	0.283125466902266	0.0263582032375632	0.828142125270212	0.407590015230705	-0.202658514595853	0.227828246975276	0.108267710356664	0.10429093437711	0.015293673271319	0.987797889892395	0.12519170244164	0.381543671629582	0.324290672467202	0.00525616326881479	2.71003951941426	0.00672751917911035	0.218772829372145	0.0782398400363807	0.0824233750322445	0.581409688926448	1.63008681471293	0.103083150018145	0.41037087809145	0.46029110074055	0.000757355469388545	0.000596011277490239	4.91626622270053	8.82104219509227e-07	-0.345585962189396	-0.41389669138277	0.00515901134568152	0.00228719595234203	-4.20826827883961	2.57335235522748e-05	-0.359982481579339	-0.461910806492368	0.00348086519524242	0.000566687071922724	-4.59698807109578	4.28642150038478e-06	-0.0912669070252043	-0.0425422242527323
ENSG00000114268	PFKFB4	5210	protein_coding	3	brown	-0.342165449260774	-0.291457527959902	0.00564984046690336	0.0360474854594897	-3.48593960071076	0.000490411718644045	-0.284250296394535	-0.0897024606859437	0.0228244170825544	0.5271215095618	-2.07717829649604	0.0377851062366646	-0.472227209939314	-0.335438646377728	8.16189926641822e-05	0.0150583872682888	-4.60060916152854	4.21257186572709e-06	0.930416515907945	0.939725666169919	1.01658072869093e-28	5.92927840136143e-25	17.9292284437217	6.9740756140812e-72	0.603472980205952	0.683710303749869	1.30481875359147e-07	2.31825750586714e-08	8.06983430686021	7.03936329281276e-16	-0.549866653630745	-0.661468400911341	2.52321582218647e-06	9.37331126366619e-08	-7.41903619766404	1.17975669531808e-13	-0.522314116932539	-0.641405291846182	9.5622052893301e-06	3.00189919249064e-07	-7.02940088887932	2.07422228123822e-12	0.352468957902439	0.333870256801324
ENSG00000213015	ZNF580	51157	protein_coding	5	green	0.0248860666751143	-0.192574438382412	0.845240414711643	0.171387801322815	-0.836458569709982	0.402896974855154	-0.059072679323475	-0.254557807303449	0.642882397801686	0.0685841546359428	-1.63068827732211	0.102956111381201	-0.0501442788083071	-0.172776194156176	0.693953538826696	0.220629236378659	-1.15206026263652	0.249296310734305	0.424731117591839	0.0604429863446421	0.000468628680446835	0.670359413466856	2.82728884100366	0.00469439639588597	0.528781628150017	-0.0978729889099126	7.06764539824098e-06	0.490020911469061	2.78542762617951	0.00534571721112884	-0.460959551550675	0.131767432043559	0.000126485772400116	0.35177130040108	-2.11300188146154	0.0346006068453385	-0.450755799010958	0.00926966034611923	0.000185657308176868	0.947998114346451	-2.65762618931766	0.00786931238846341	0.343800418569962	0.229612018189559
ENSG00000258839	MC1R	4157	protein_coding	1	turquoise	0.681343568056279	0.642244331669088	5.77382996503145e-10	2.8641134525641e-07	8.4401722934905	3.16870237409437e-17	0.466849912265923	0.281339823146652	0.000100788595222779	0.0433351172439798	4.26316454897911	2.01551983294617e-05	0.880178566708056	0.792903840617978	9.82227311612083e-22	2.45179486199852e-12	13.0603817396379	5.54490392261007e-39	-0.545513105466178	-0.661181706914848	3.13915303492982e-06	9.53638393394725e-08	-7.3818621402815	1.56090775287721e-13	0.320697396576343	0.0566730937394623	0.00977622302316738	0.689847522949441	2.13452937237113	0.0327994719289356	-0.340464954451074	-0.00893572142258191	0.00590880383937445	0.949869042032614	-2.0191112172546	0.0434756612338904	-0.321573106619179	-0.122520985280374	0.00956697250539533	0.386873775290799	-2.47199451978779	0.0134361576009515	0.0827279070726764	-0.177913062283525
ENSG00000164485	IL22RA2	116379	protein_coding	5	green	-0.256074599954478	-0.214842018939302	0.0411106641762909	0.126138240684487	-2.54942506784452	0.0107900695885917	-0.310064985443955	-0.295212376495129	0.0126520743941455	0.0336148232799762	-3.30645521668869	0.000944844523371822	-0.374022018990408	-0.295210233366666	0.00233043199910843	0.0336161719051961	-3.70996077202507	0.000207291364070198	-0.0866612591724707	-0.311381137828885	0.495929338382581	0.0246398704075452	-2.09409340756376	0.0362516602258604	-0.544320399619473	-0.620852074164093	3.33095263161055e-06	9.09164808887496e-07	-7.02981748756681	2.0680387126693e-12	0.578034505371932	0.706265965988569	5.68335431903763e-07	4.93521144912862e-09	8.07044327331953	7.0043401525751e-16	0.386122530251892	0.439488723947599	0.00162556555568304	0.00111505843451473	4.62537396296112	3.73923130387793e-06	-0.148485604196173	-0.089396514635782
ENSG00000147874	HAUS6	54801	protein_coding	5	green	-0.104729685931131	-0.0621211278924186	0.410171008569964	0.66175219396929	-0.896262377725389	0.370112647565813	-0.0685423268190085	-0.171998318995232	0.590463221923917	0.222746242251497	-1.2508527281736	0.210988213286013	-0.0687091575133093	-0.144370915674022	0.589557162688841	0.307193856992113	-1.11009356138609	0.266958711450491	-0.449730869343214	-0.548173689857679	0.000192826001164123	2.59089561943522e-05	-5.77565181679126	7.66557458492489e-09	-0.632880628388646	-0.755654887026053	2.01209064461778e-08	9.48329930632704e-11	-9.08474354815757	1.03943431663686e-19	0.659294046491458	0.781869954768276	3.14687751050616e-09	7.79423605714463e-12	9.6580590612726	4.54391121033684e-22	0.445515384159754	0.595252768817281	0.000225058117123268	3.24941245303431e-06	6.09627800834923	1.08566538015124e-09	-0.219003681275416	-0.229146081295427
ENSG00000170832	USP32	84669	protein_coding	1	turquoise	-0.420741295797254	-0.588581339792556	0.000536634153603109	4.44874943720731e-06	-5.87512026525279	4.22536478743282e-09	-0.285710822734028	-0.269478586450231	0.0221044099395587	0.0533712666617397	-3.01781530045125	0.0025460402885176	-0.792150002626376	-0.769406560413008	6.39881603583022e-15	2.66322697146711e-11	-11.0918278418909	1.37450122958838e-28	0.555678736860421	0.506078861881251	1.87592950780535e-06	0.00012943801303482	6.27575889656559	3.4793299444057e-10	-0.215307871886474	-0.22965543607296	0.0875218347554753	0.101466756912187	-2.38696906997156	0.0169879204393135	0.167600744201438	0.156328968479821	0.185580985963486	0.268414206574524	1.73015658320038	0.0836023030399848	0.404944275687662	0.38481721102397	0.000903039979220631	0.00484950072819202	4.42013721295618	9.86382502323954e-06	0.0966599714247009	0.0942315800863785
ENSG00000108469	RECQL5	9400	protein_coding	1	turquoise	0.482754683145189	0.482642679909938	5.34495753274972e-05	0.000290485422950653	5.5639356760194	2.63757202802157e-08	0.292525802748526	0.117192713978016	0.018994208411834	0.408009230259089	2.26638177059257	0.0234280187418125	0.706611767016897	0.665201751969117	6.84144109868877e-11	7.4749678444201e-08	8.91220571229465	5.00272048870973e-19	-0.749011599530663	-0.695290654825419	1.09693169884838e-12	1.0662113616479e-08	-9.69525496558622	3.15847804812474e-22	-0.150663135642907	-0.101299119332748	0.23469670126301	0.474879493858473	-1.35353069955912	0.175886149322179	0.170319538529653	0.164081624914889	0.178445662215651	0.245095362799431	1.7855236443788	0.074176419642239	-0.0437484293605127	-0.0299583455785743	0.731407477633407	0.833021163943055	-0.393573088035442	0.693896253476578	-0.160385433045498	-0.198523430869079
ENSG00000169718	DUS1L	64118	protein_coding	1	turquoise	0.571019025164674	0.473126202010919	8.34596454502409e-07	0.000396847135148726	6.18411869331074	6.24503678208119e-10	0.450610533895872	0.281950659833412	0.000186658254779655	0.042863333308852	4.15196052455508	3.29639131346743e-05	0.792594718212293	0.751042802555455	6.03075048298339e-15	1.4253305884026e-10	10.8808374837996	1.42249964987102e-27	-0.328735218896741	-0.0454975770479355	0.00799689930868317	0.748757510030959	-2.12853308545454	0.0332929098093485	0.506408172960645	0.710239009007052	1.95994145478464e-05	3.70198279457891e-09	7.54451470850973	4.5397479761923e-14	-0.499277018426769	-0.674186559737518	2.67302788166473e-05	4.27862044012988e-08	-7.14493692541156	9.00372231350473e-13	-0.496000569249013	-0.648507815452399	3.07552587188178e-05	2.00762062521754e-07	-6.89239114864716	5.4862269858593e-12	-0.0337202676762916	-0.00912783478443627
ENSG00000171124	FUT3	2525	protein_coding	5	green	-0.118799340594437	0.0409340437875975	0.349798660656122	0.773251188168297	-0.459800433020099	0.645659472377958	-0.107096550051617	-0.0159208414003925	0.399613097652845	0.91080515746585	-0.678194850821228	0.497648156941575	-0.177563560754254	-0.1548471790462	0.160410099842948	0.273033955102135	-1.77973788403228	0.0751188674385675	-0.26481666978144	-0.400047296622364	0.0344562118776149	0.00329868557473	-3.628956451867	0.000284569235430556	-0.528541150858127	-0.59319739865837	7.14832990508259e-06	3.58231457201793e-06	-6.68743129721693	2.2712177637434e-11	0.539258239220639	0.593481597974318	4.27357354643625e-06	3.53446843200199e-06	6.77308783089413	1.26062366119517e-11	0.413818465492406	0.511898047877571	0.000676221026249275	0.000104926089029376	5.27747740594131	1.30974347185144e-07	-0.221966945312527	-0.241106516146827
ENSG00000120656	TAF12	6883	protein_coding	1	turquoise	-0.233348938664381	-0.296590087628658	0.0634952700006414	0.0327570949313822	-2.85249863743178	0.00433769983913547	-0.231834507559077	-0.254122337825437	0.0652818077543341	0.0690752414465198	-2.61377539787096	0.00895478822874504	-0.329450584001144	-0.430669409550004	0.00785320218472512	0.00143733123905046	-4.20894593927633	2.5656475931786e-05	0.632786050842516	0.185730918575904	2.02486462980184e-08	0.187413021236315	5.09338569642588	3.51725137740893e-07	0.379891145110782	-0.239105997302692	0.00196018625231471	0.0877914685254416	1.00760111193318	0.313645994924238	-0.357430151741614	0.359707999552534	0.00373723076326428	0.00881505860326557	-0.199238205123322	0.842076415095006	-0.314672140269175	0.0455999409229804	0.0113268224267248	0.748210804642834	-1.58538886141705	0.112878010346189	0.0939409697640979	0.0387258049631957
ENSG00000130270	ATP8B3	148229	protein_coding	5	green	-0.0260061213864047	0.0657294031786757	0.838366822406333	0.643392574017375	0.184292925249803	0.853783663706044	-0.110101105390214	-0.0238139827386656	0.386442956599587	0.866918195145889	-0.734604663786413	0.462580296836111	-0.151588853673378	-0.110834570166046	0.231800380009976	0.434082236956777	-1.40702546886508	0.159419836695762	-0.19647663458262	-0.337832763661131	0.119697752865613	0.0143088552989547	-2.86656757270478	0.00414949564349259	-0.433155111991582	-0.522531619363073	0.000350086855772959	7.07854259056092e-05	-5.48126382178891	4.22298195906839e-08	0.427723116421716	0.477556530768132	0.000422883166022629	0.000343583893709698	5.14413265372196	2.68759584271314e-07	0.350314537679654	0.440440388539669	0.00454249297284083	0.00108448367658647	4.40058597572502	1.0795894102831e-05	-0.132408785230289	-0.239808742201133
ENSG00000144369	FAM171B	165215	protein_coding	6	red	-0.143339502421997	-0.0532975907762064	0.258492287470202	0.707468215654857	-1.07035552057211	0.284459312275161	-0.173361532788829	-0.169078487538828	0.170700586123802	0.230818243187818	-1.82867357295916	0.0674485236865331	-0.0110795233853081	0.0152445002419167	0.930757459538106	0.914579905149348	0.0145377067613366	0.988400996792153	0.0100888914582872	2.51587515672502e-05	0.93693529609113	0.99985876484191	0.0563002700515514	0.955102603707704	-0.0326854067997921	0.0209198992178035	0.79764344243837	0.882970667390874	-0.077434732494034	0.938277711185856	0.083994283692946	0.0198949870181817	0.509332017484433	0.888667031867662	0.56825290857351	0.569863250063223	-0.155372432377445	-0.164684651464699	0.220220340305568	0.243341220898828	-1.70313166829585	0.0885434307015861	0.111497377956273	0.24500010163392
ENSG00000131437	KIF3A	11127	protein_coding	1	turquoise	-0.045556473992426	0.157256247122331	0.720751643901986	0.265549883815567	0.539037188041848	0.589861194759304	-0.0834528506248423	-0.0174189263928602	0.51207536237186	0.902451215625477	-0.552832436212381	0.580378155431943	0.250689974371394	0.400675149733469	0.0457142449409164	0.00324544658290223	3.5484415216987	0.000387518037101659	-0.214159248986221	-0.213874364169606	0.0892656762023154	0.127894904498178	-2.29727586381419	0.0216030377690531	0.0199186892741221	0.150379647354917	0.875856210459802	0.287279832661203	0.868561461930073	0.385087041115006	0.00135684187337494	-0.129020925729869	0.991510032315994	0.361987500501958	-0.641165787309456	0.52141497530114	-0.145184289782927	-0.253402454146091	0.252350126596251	0.069893205058478	-2.1093314950869	0.034915978061731	-0.0640376698527832	-0.0497316512929381
ENSG00000138068	SULT6B1	391365	protein_coding	5	green	-0.219938149653645	-0.245782776927199	0.0807624786902987	0.079031686568851	-2.49949995280064	0.0124368715677873	-0.19113044658235	-0.302045463488012	0.130306942884727	0.029537108382443	-2.63626371434458	0.00838245572662401	-0.283032152809497	-0.353131937863194	0.0234400440871995	0.0102321119343592	-3.46516839760578	0.000529899561474571	-0.451261363173194	-0.449944310550627	0.000182211968887233	0.000817917672153331	-5.13066170682146	2.88725399749549e-07	-0.906552714599934	-0.854961876956413	6.61335025864065e-25	7.25675292867021e-16	-14.7667839453043	2.39889764482213e-49	0.940951013505906	0.823838246547807	7.3382012613065e-31	6.35359251225434e-14	15.5661318090038	1.23663144300073e-54	0.668198804907597	0.799834832789812	1.61411564508266e-09	1.1434708791832e-12	9.98663719721625	1.74397947946266e-23	-0.215451626390813	-0.176846325928992
ENSG00000160791	CCR5	1234	protein_coding	3	brown	-0.155932035869207	-0.320407433725831	0.218542614371728	0.0205721914624353	-2.53583939767638	0.0112178167134604	-0.1328565869235	-0.216967677017251	0.295305920111991	0.122343405707639	-1.84647194401814	0.0648237094275234	-0.287605076748982	-0.267578016499746	0.0211993677854981	0.055141745834381	-3.01906498364601	0.00253556138461938	0.372944124566623	0.425875686975039	0.00240484639624144	0.00164537654922914	4.45590328227132	8.35406914160962e-06	0.13769941230995	0.257018514441288	0.27789396177466	0.0658612202549991	2.08614648795069	0.0369653557794954	-0.0776698544956269	-0.221238918426376	0.541838626268769	0.114980519389373	-1.55811227768778	0.119206634736438	-0.197472560363592	-0.250280991966636	0.117796500363301	0.0735295133509856	-2.39267903628534	0.0167258655591266	0.415132084800124	0.688426636816827
ENSG00000168256	NKIRAS2	28511	protein_coding	69	mediumpurple2	-0.285358517311719	-0.305879825570225	0.0222763010107976	0.0274355404593526	-3.2141401049454	0.00130835816218906	-0.244563959182723	-0.140957700825192	0.0514583599052396	0.318891180407516	-2.09935314138049	0.0357857821236762	-0.371907528246773	-0.337418340813204	0.00247840341204498	0.0144362681689056	-3.93084517533546	8.46477709376325e-05	0.353876023518726	0.735746537863773	0.00412207378818435	5.18096410516983e-10	6.76504682698185	1.33266089375983e-11	0.0318085829993781	0.485331222987502	0.802961352808493	0.000265536242491994	2.82683628571776	0.00470103550160086	0.0495840011706887	-0.489126738477971	0.697207048730631	0.000233622738888889	-2.39826039979273	0.0164731497447119	-0.0305656432112035	-0.37966504803649	0.810514967375402	0.00550277576954615	-2.16857645835154	0.0301148540679217	0.16974519124566	0.391634543967469
ENSG00000173976	RAX2	84839	protein_coding	27	white	-0.303912588916265	-0.300694543695766	0.0146291405200215	0.030308796947566	-3.29871722922247	0.000971276972771628	-0.321751606756552	-0.162251524528671	0.00952480122986497	0.250471517978899	-2.67589604157116	0.0074529759071419	-0.618550591754471	-0.615362772792437	5.12538032140401e-08	1.20612465894381e-06	-7.61110300823624	2.71766520032146e-14	0.636612409514974	0.639072460768307	1.56477956635378e-08	3.4182859558732e-07	7.97252406944864	1.55465944767494e-15	0.0647933091474686	0.0723965417620599	0.610986839836532	0.610024649686356	0.723877108950069	0.46914118455458	-0.0275199555508889	-0.0643658182757061	0.82909584909413	0.650306728086115	-0.475537967792418	0.634403577807816	-0.139756209104588	-0.14021978780146	0.270709613643394	0.321456737766183	-1.48900476620945	0.136486113658869	0.238438744618325	0.0277347422500675
ENSG00000233436	BTBD18	643376	protein_coding	5	green	-0.250385323687173	-0.171582403926591	0.0459868820903978	0.223883930564749	-2.29085006887416	0.0219720866716226	-0.209128321541406	-0.212681891653015	0.0972273789665685	0.130084994119905	-2.26170472926551	0.0237156523518995	-0.297376055604679	-0.229279153549428	0.017015164302431	0.102043472071392	-2.87443410654793	0.00404752218208044	-0.2019974014752	-0.288047144975374	0.109448250598439	0.0383813714731614	-2.62253340442694	0.00872787113603559	-0.569300703386652	-0.531172019054416	9.15719140435417e-07	5.0908913169345e-05	-6.55837275881409	5.43980939925316e-11	0.630402004975449	0.607421845162835	2.37340033264531e-08	1.7984222038679e-06	7.65587121325599	1.92006070220442e-14	0.399607261913057	0.417475159717402	0.00107056821816666	0.00207546471223909	4.57932642677095	4.66475709874792e-06	-0.19603386255426	-0.0965301032734219
ENSG00000204909	SPINK9	643394	protein_coding	58	honeydew1	0.0234135930880354	-0.000393772810873064	0.854294179617546	0.997789457225618	0.128416334092076	0.897819505441773	0.116725820695795	0.0594940276830627	0.35833247815022	0.675245364953198	0.950699705834965	0.341756837576421	-0.261411639273246	-0.29378940773898	0.0369326934932159	0.0345201958633568	-3.00360482580428	0.00266801620027625	-0.0835434911183061	-0.0680048242642729	0.51161557969227	0.631921510153322	-0.806786947501441	0.419789240387447	-0.417796583652277	-0.397983455201102	0.000592449047655407	0.00347916360981451	-4.58401757224827	4.56125880034659e-06	0.371884655952199	0.338591120327962	0.00248004882900788	0.0140781902020233	3.93731763070705	8.23975093043814e-05	0.369829614981709	0.363927932573573	0.00263192628139972	0.00799811514035841	4.0685795652429	4.73006092695922e-05	-0.0695857814680294	-0.211536182731457
ENSG00000117620	SLC35A3	23443	protein_coding	62	coral2	0.323253564301962	0.268728744061405	0.00917631687924418	0.0540642044816382	3.2442037194317	0.00117779476401253	0.352835887346133	0.16027084304584	0.00424114434287922	0.256379359289576	2.86104227923772	0.00422250737413092	0.461593798606579	0.270627037667977	0.000123454685798032	0.0523239287846767	4.16787957758334	3.07446274909569e-05	-0.709074294295835	-0.802249601279034	5.49108934043698e-11	8.70501194360561e-13	-10.4537142910847	1.40896733917014e-25	-0.340434111406377	-0.628882556577118	0.0059135956212883	5.95349471557411e-07	-5.67206452799156	1.41086810442499e-08	0.197824861352172	0.557250298835192	0.117129510813504	1.7791271860717e-05	4.26033829770899	2.04117714037826e-05	0.501017191953181	0.638225824819423	2.4796799212079e-05	3.58232387510675e-07	6.84183594056102	7.81846003192524e-12	-0.287734215319533	-0.387650217964297
ENSG00000152795	HNRNPDL	9987	protein_coding	30	steelblue	0.207316367382357	0.244481744608913	0.100226826089978	0.080682193223374	2.41894209737057	0.0155657177372248	0.328162144838166	0.374141313736696	0.00811366562807908	0.00628747885359452	3.86346073642669	0.00011179186903611	0.372076480576803	0.378182652029856	0.00246627924575928	0.00570446196894477	4.16574188986867	3.10341668413471e-05	0.168360042122503	0.263353286735989	0.183567860518016	0.0592475048265646	2.29494054614484	0.021736531748805	0.623808490964238	0.664510493813172	3.65691541251122e-08	7.79671320960033e-08	8.07547548876172	6.72142088201646e-16	-0.647225418998724	-0.657022829077626	7.51159956706528e-09	1.22221968115638e-07	-8.22779819543695	1.9068598067453e-16	-0.58014667552252	-0.616341441122444	5.0535725995735e-07	1.14730437114637e-06	-7.28508584752794	3.21465534972658e-13	0.112408986173978	-0.129751041576415
ENSG00000198947	DMD	1756	protein_coding	3	brown	0.230639783990452	0.0825309359126693	0.0667195431108287	0.560791988057521	1.72126892233088	0.0852020361367535	0.202922191843103	-0.0586077741680956	0.107799617498361	0.679820482817597	0.852350380624213	0.394019651316054	0.190742799230682	0.0275394996647854	0.131103024554699	0.846333026161997	1.21291161335648	0.225163615031646	-0.428532202508819	-0.554235511340033	0.000411231885653389	2.01816500218182e-05	-5.67294868247509	1.40360286438464e-08	-0.267341154630589	-0.543625105070525	0.0327108428078439	3.11522418023279e-05	-4.57199266263947	4.83107859780079e-06	0.275665354937275	0.603243561695633	0.0274703320002162	2.2095462179171e-06	5.06674660665099	4.04672391271855e-07	0.224429004878017	0.389153497303765	0.0746083474370649	0.00435344152646209	3.32521550353071	0.00088350216204996	-0.112701177339019	0.00151680284796549
ENSG00000106443	PHF14	9678	protein_coding	39	orangered4	0.338166314113403	0.142874263358539	0.00627541637673216	0.312288630385203	2.67926042720003	0.00737849821807259	0.256526573997136	-0.0615015717853587	0.040742340988325	0.664924937841688	1.15301109559398	0.248905830320363	0.532610507693551	0.160355479694285	5.89211782514854e-06	0.25612500811794	4.11479826301683	3.8751818303369e-05	-0.9111909528495	-0.774615602015812	1.46422235802265e-25	1.60877458756737e-11	-13.7025452010965	9.80268883602557e-43	-0.527583547456702	-0.694669299317076	7.47822138531041e-06	1.11260423086478e-08	-7.55173116185014	4.29510373310849e-14	0.487195554277501	0.725388461303725	4.45217472022561e-05	1.18201607751886e-09	7.55877151449568	4.06893922652042e-14	0.440435160612797	0.586093877176892	0.000270423768268387	4.99267760840141e-06	5.99075111089292	2.08874090392925e-09	-0.394000914472107	-0.349494607474762
ENSG00000123374	CDK2	1017	protein_coding	1	turquoise	0.58265202937044	0.596796852352263	4.39167319574531e-07	3.01848972786417e-06	7.15152526417826	8.58189214010956e-13	0.391568014202399	0.262156648318134	0.00137614838476093	0.0604541024739967	3.6452234710311	0.000267159548919422	0.888023874355742	0.854191034862344	1.35796232891321e-22	8.20640118895976e-16	14.2217342007436	6.71675532999605e-46	-0.807425386865778	-0.794772709736023	7.6697235127847e-16	2.00174670788653e-12	-11.6548882943249	2.16664368636871e-31	-0.00375067014193201	-0.0339679530804061	0.976534350763038	0.81105833998052	-0.190788077748184	0.848691629691168	-0.0396301237785682	0.0278288718703627	0.755865594722421	0.844738179142773	-0.081586518189713	0.934975522477056	-0.0310704748595011	0.0252686035849537	0.807444877743889	0.858869558712658	-0.0466788642887842	0.962769175834268	-0.166503736844127	-0.246055105283118
ENSG00000204538	PSORS1C2	170680	protein_coding	5	green	-0.180974939774922	-0.207202878156833	0.152398168117083	0.140511758873453	-2.07008259411093	0.0384446105683286	-0.211307322533902	-0.2633321218308	0.0937135752493664	0.0592686762554286	-2.54293193976428	0.0109926638913779	-0.260266066538431	-0.27304220614973	0.0377984062692813	0.0501757430305078	-2.883958651585	0.00392710313236516	-0.298146738123271	-0.328602210190146	0.0167175525192341	0.0173858108877624	-3.41830235620133	0.000630130641654573	-0.717241711444184	-0.615929008814923	2.604869291289e-11	1.17175870628698e-06	-8.61389025667656	7.06222982694474e-18	0.797274097969158	0.711370299202467	3.20484249827254e-15	3.40799290811601e-09	10.5246713631553	6.64930714023679e-26	0.379703977355698	0.473863429206989	0.0019711278689844	0.00038749538483472	4.80071575645795	1.58099538360738e-06	-0.23814056764108	-0.169862074030453
ENSG00000101871	MID1	4281	protein_coding	1	turquoise	0.558034319838763	0.673143471549157	1.66090373662554e-06	4.56943176011152e-08	7.5898921744838	3.2017180584906e-14	0.387180315144931	0.413083879665359	0.00157415702357858	0.00233788130531936	4.47093348810263	7.78789179375524e-06	0.679460510357841	0.77738377610536	6.71164150167368e-10	1.22401390632267e-11	9.8043492025535	1.07839895715582e-22	-0.686297784021493	-0.737924301061762	3.86514185159865e-10	4.33487874476191e-10	-9.41159608627061	4.88659292401668e-21	-0.0690012717726236	-0.0380043893077752	0.587972195195362	0.789093308022897	-0.574907801246701	0.565353653578275	0.0343067771500102	0.0183038954459735	0.787834144056576	0.897521119948488	0.282616741663729	0.777470645335206	0.0375911998215279	0.0191538772313371	0.768065150998059	0.892789542160957	0.305178713460641	0.76023004378275	-0.0713847096004559	-0.221339692700563
ENSG00000137070	IL11RA	3590	protein_coding	59	darkseagreen4	-0.155272829896921	-0.317149830569744	0.220519897066746	0.0219693283748591	-2.51394757086553	0.0119388181027548	-0.0063273010487265	-0.0378619951967602	0.960424223002187	0.789865520675193	-0.224629905853407	0.822267197867368	-0.307173407180485	-0.356241874724695	0.0135505144143303	0.0095391886460346	-3.63020149357219	0.000283200055485276	0.545403010894119	0.702675529644914	3.15641486084061e-06	6.3738317973834e-09	7.76926842438	7.89407222152816e-15	0.375017363709185	0.449503064372225	0.00226355032571789	0.000828850241345205	4.61547157616361	3.92203719305102e-06	-0.339148453717854	-0.413896706159717	0.00611639916642946	0.00228719503982116	-4.16766645775913	3.07733779161494e-05	-0.310840295133939	-0.39028542620613	0.0124201071545292	0.00423153071460487	-3.85058230628035	0.00011783732035572	0.187010811046389	0.136046427505569
ENSG00000184305	CCSER1	401145	protein_coding	5	green	-0.229091900385966	-0.300112437239901	0.0686199780692065	0.0306464537919329	-2.84679028268756	0.00441624452156923	-0.285913819807294	-0.326755937959131	0.0220058789446623	0.0180644490043736	-3.33349907235871	0.000857609575952977	-0.202384612832909	-0.235076004782622	0.108755614374227	0.0934352375042282	-2.3403824445866	0.0192640019054099	-0.11484142882595	0.0163226205593345	0.366197705807451	0.908563694390762	-0.560623082538448	0.575054512512219	-0.40670773793222	-0.192200726111111	0.00085313435336972	0.172236359401216	-3.376488237526	0.000734175111412966	0.484094644568084	0.272647675723971	5.05953095161933e-05	0.0505216787198643	4.34016206692652	1.42377669149886e-05	0.175794281093181	0.121916936336492	0.164685734333183	0.389236738240725	1.6016870878665	0.109224821869663	0.0384904048313601	0.339966681171763
ENSG00000196228	SULT1C3	442038	protein_coding	5	green	-0.135405845570066	-0.190272164701209	0.286053384673449	0.176663861495268	-1.72166448187475	0.0851303149506772	-0.126632335064552	-0.202378463814631	0.318709492791717	0.150197954145306	-1.73492116907676	0.0827547690328169	-0.354747003859584	-0.506900738951599	0.00402465371854863	0.000125685102420133	-4.85763161677773	1.18798168456511e-06	-0.155739945362003	-0.170043051803025	0.219117500841441	0.228129676602049	-1.73279280155923	0.0831325027684873	-0.583943641905974	-0.700781909575976	4.08317854348494e-07	7.28344476918519e-09	-8.06581585981603	7.27483905541935e-16	0.629071826509113	0.720998004537649	2.59179920304958e-08	1.65817649477901e-09	8.66807162191839	4.3950024907057e-18	0.464703990897938	0.596056494197751	0.000109534607795654	3.12723939949248e-06	6.23726432965486	4.45289217046749e-10	-0.335706125936681	-0.185054601017375
ENSG00000188290	HES4	57801	protein_coding	70	lightsteelblue	0.499089466660057	0.574744052767407	2.69468067936723e-05	8.35099361411303e-06	6.3245437972226	2.53981810120834e-10	0.367559601187386	0.343663798233503	0.0028092829589468	0.0126155616493273	3.93812740342169	8.21199905203634e-05	0.58086494700622	0.659159035863454	4.85479892897339e-07	1.07647564275287e-07	7.65232426376985	1.97378750373455e-14	-0.860289226689209	-0.584132662682491	8.43563411962719e-20	5.46436221142853e-06	-10.5507934434083	5.03699169854695e-26	-0.432311082875273	-0.013121461162202	0.000360590406888371	0.926440622639902	-2.64201322262105	0.00824148383102907	0.420046766498129	-0.0612792562713218	0.000549349649040472	0.66606483844097	2.18617918731517	0.0288024983271963	0.245280243807492	0.0161998407958588	0.0507577277050275	0.909248589403798	1.4750892517176	0.140188549729812	-0.187466369184845	-0.237770210234387
ENSG00000197958	RPL12	6136	protein_coding	32	violet	0.651663521871422	0.669568100828323	5.47950405822832e-09	5.71334963108532e-08	8.38254806588756	5.17940321069275e-17	0.478571318211296	0.515126496660839	6.33460604060296e-05	9.32357816064498e-05	5.74994187063216	8.92741377142748e-09	0.851195579816494	0.842383550520571	5.17049310814292e-19	4.96544115492267e-15	13.1646664971926	1.40155133721272e-39	-0.505149942840934	-0.203866014967172	2.07128383997145e-05	0.147160129646748	-4.13058565649138	3.61840239885533e-05	0.379465565581433	0.622131935423838	0.00198514432955068	8.50518824863444e-07	5.86633957179544	4.45520917130536e-09	-0.416556257968945	-0.679408963550709	0.000617497111838678	3.06607143340751e-08	-6.60948102593277	3.85669645090828e-11	-0.337733199413721	-0.533946074240141	0.00634668721054725	4.57091350969828e-05	-4.93548915230217	7.99501245355846e-07	-0.10257673752008	0.0262077218484336
ENSG00000183323	CCDC125	202243	protein_coding	27	white	-0.143848381795603	-0.0456089042085326	0.256787983678955	0.748162939332289	-1.03471061820611	0.300804075729522	-0.161031972209594	0.107569027144212	0.203664604061172	0.447827798741423	-0.364526687336893	0.715464749043151	-0.32676996049791	-0.178345597096831	0.00840354989355926	0.205880175264073	-2.78999611579057	0.00527086738960014	0.677774970325529	0.716440148435241	7.672396063747e-10	2.34066249878037e-09	9.09479347865349	9.47664009081267e-20	0.459086826309296	0.589089495176812	0.000135839293269357	4.34463068674956e-06	6.1438191802802	8.05605469930097e-10	-0.441670095221274	-0.60646574481887	0.000258686195257732	1.88566265988703e-06	-6.15737084681713	7.39625163628355e-10	-0.447090106814128	-0.574976659983866	0.000212480990618868	8.26500396813573e-06	-5.95304378245392	2.63200848927174e-09	0.283232317701859	0.0449403129277494
ENSG00000160678	S100A1	6271	protein_coding	0	grey	-0.0440334544069705	0.0559462815607263	0.729724243243657	0.693628236449656	0.0346972704471598	0.972321137486034	0.00500786014170407	0.131821106899088	0.968672331031526	0.351573426758413	0.690846373401472	0.489662089617013	-0.0422151490883889	0.0581380127726655	0.740483841208346	0.682250194530326	0.0558344656439475	0.955473678145454	0.038676600774004	0.128925182358837	0.761563650898524	0.362346857788314	0.863683224485328	0.387761931543506	-0.0090645071087272	0.189946844406696	0.943327514795517	0.177418749254776	0.910939695116334	0.362327148952988	-0.00623662450619995	-0.218622402881028	0.960990939127567	0.119449679705976	-1.14576903021407	0.251890732661825	-0.0105371128497139	-0.124089669774124	0.934139590965311	0.380777042292083	-0.682333037153649	0.495028387393459	-0.215191132840881	-0.335537562128123
ENSG00000135821	GLUL	2752	protein_coding	1	turquoise	-0.336633276587623	-0.465311370075184	0.00653088684138036	0.000509317113908248	-4.47068191257083	7.7970591276274e-06	-0.134456767495823	-0.289550361902566	0.289475478792236	0.0373377451813338	-2.24356157907395	0.0248606236319697	-0.642427236055099	-0.693173270922995	1.0503917527879e-08	1.23221836429087e-08	-8.51447464678251	1.67347230335541e-17	0.178175013832807	0.140858312869531	0.158951663699193	0.319235970420655	1.71174472219806	0.0869437230089702	-0.45947192703245	-0.508451510015449	0.000133865491854317	0.000118873355883191	-5.56837970932542	2.57119037557426e-08	0.486682291112598	0.493791797870995	4.54780539802348e-05	0.000199192315494565	5.66571299012979	1.46414425706728e-08	0.460623392218671	0.482969748563567	0.000128119883429062	0.000287340580278153	5.40756752114749	6.3886461291935e-08	-0.079887188199645	0.19035960781031
ENSG00000140749	IGSF6	10261	protein_coding	3	brown	-0.542309124593554	-0.407181446774048	3.67940698916407e-06	0.00273684230673338	-5.54311606972604	2.97135754571234e-08	-0.496564184059679	-0.147683983958172	3.00251347613408e-05	0.296106743523962	-3.77681860643666	0.000158844328672479	-0.670696461226954	-0.562457648352713	1.33300629291137e-09	1.4268425075126e-05	-7.70317342546977	1.32728030036687e-14	0.898726228191145	0.922566264742037	7.10401368468277e-24	2.53585882586469e-22	16.1898519539445	5.94714881694123e-59	0.352514141993135	0.451762604657264	0.00427858756019163	0.000774221859257313	4.48523630194414	7.28331717745732e-06	-0.284882687742627	-0.420017454097016	0.0225102587096056	0.00193581803317117	-3.86985449668045	0.000108900327734965	-0.282900881105854	-0.405671083306288	0.0235072177071333	0.00284815735795114	-3.77137994632959	0.000162347260565028	0.10886406153732	0.168480787818323
ENSG00000012171	SEMA3B	7869	protein_coding	1	turquoise	0.632961450370412	0.695368396240932	2.00123501345634e-08	1.06053677179478e-08	8.44683565941933	2.99304588543234e-17	0.398968481306781	0.365290699069597	0.00109239279832492	0.00774873225744945	4.26683244084184	1.98267958809816e-05	0.947642059612239	0.955739256268431	1.94905524711335e-32	3.1797851016063e-28	19.5383362176908	5.18447911722303e-85	-0.785553690462389	-0.724672468639009	1.51543404363338e-14	1.24964953542932e-09	-10.487305484681	9.88059833113391e-26	0.0968837466806491	0.142856346526817	0.446305851286658	0.312349946398963	1.26032432464738	0.207552388519059	-0.135767444232739	-0.16037010635618	0.284756611685746	0.256081069110831	-1.56945051833935	0.11654300061852	-0.115756708755868	-0.137774429936255	0.362364401896962	0.330051803832406	-1.34068930746737	0.180021347585759	-0.107916014764209	-0.207484360271792
ENSG00000170989	S1PR1	1901	protein_coding	1	turquoise	-0.380477436841292	-0.383021326163791	0.00192626341449213	0.00506904203154293	-4.24852364458098	2.15183937968905e-05	-0.143795400736092	-0.1102617952072	0.256965068419064	0.436475958431359	-1.35976618516683	0.173903926264739	-0.61442242154872	-0.598235927778558	6.65208513114209e-08	2.81709389381781e-06	-7.43846859925613	1.01859180132121e-13	0.355009132547905	0.332750657882212	0.00399573623096903	0.015939627686781	3.79614290383806	0.000146964802601402	-0.27837193358501	-0.229531806202187	0.0259266123465555	0.101655961859979	-2.76039091650324	0.00577322343242914	0.260867937665999	0.216936498850758	0.0373414943138913	0.122398434235426	2.5890082941696	0.00962527760701475	0.232017538373206	0.192458472685372	0.065063766081147	0.171650789823304	2.29022299739384	0.0220083929414895	0.0486381588080486	-0.00232067380802678
ENSG00000162521	RBBP4	5928	protein_coding	5	green	0.0445690002991511	-0.0790097491078634	0.72656498075072	0.577685266864424	-0.147559678722789	0.882690278378934	0.0913576331350239	-0.138631877483682	0.472782049728809	0.327021726779674	-0.187571843827874	0.851212299814372	-0.16254982897724	-0.23620744014162	0.199378849701264	0.0918229800853664	-2.11690712109035	0.0342677311915915	-0.550444596547248	-0.491114244598891	2.4505366193108e-06	0.000218341517746202	-6.13419013964513	8.55940975467071e-10	-0.881916192310402	-0.769275358147471	6.41441202915447e-22	2.69679808800753e-11	-12.8003496058881	1.63214783915175e-37	0.853607772068144	0.797386954775859	3.23484794996007e-19	1.50202010340126e-12	12.5241403884992	5.50849226572751e-36	0.688909863878701	0.613327131300672	3.11804988357971e-10	1.33758631470989e-06	8.28083605074164	1.22313488260678e-16	-0.344088198946388	-0.17538914279317
ENSG00000052723	SIKE1	80143	protein_coding	5	green	0.110868899899426	0.165219937778621	0.383119356326185	0.241791311814621	1.45358207233049	0.146062210261169	0.143588074313893	0.0905559960430752	0.257658834403704	0.523181841693032	1.25905164055677	0.208011680065852	0.0550844479287977	0.0159560114948881	0.665509782028187	0.910608921265583	0.386794824555508	0.698908108996593	-0.500356929468233	-0.543525977102189	2.55145964763588e-05	3.12766856145421e-05	-6.10678973859091	1.01655013917942e-09	-0.554875146584265	-0.58379315612991	1.95506404894057e-06	5.55009654243017e-06	-6.8230569682516	8.91232919301553e-12	0.552022599473114	0.610092263130276	2.26194901086331e-06	1.57425232938474e-06	7.00451415095747	2.47844373385629e-12	0.437822469107352	0.458406168164097	0.000296876765736742	0.000631856097784946	5.0907107535095	3.56723833925408e-07	-0.299096383714227	-0.313950892920091
ENSG00000136891	TEX10	54881	protein_coding	1	turquoise	0.66244752158715	0.658066635884515	2.49065934525236e-09	1.14883773805035e-07	8.38539268364585	5.05567000622508e-17	0.503074918276393	0.378302747366953	2.26781494096195e-05	0.00568788526296319	5.07166863592748	3.94342599956252e-07	0.923719154210081	0.925943575931921	1.58695944802108e-27	8.65919925011486e-23	17.1311008337831	8.69929878698754e-66	-0.565390889605881	-0.38422752312575	1.12871073963851e-06	0.00492065032625908	-5.59243853847324	2.23902424116527e-08	0.336416029583411	0.483319206767901	0.00656781791115024	0.000284014646067318	4.58550245309944	4.52895957031957e-06	-0.371424011960713	-0.487234543275092	0.00251339542761897	0.000249068559178067	-4.8339778631653	1.33831475040092e-06	-0.34044402851586	-0.431776833053034	0.00591205452459419	0.00139274892908564	-4.28469276361405	1.82991890524218e-05	-0.0430962523047752	-0.21536922763046
NA	TEDC1	NA	NA	1	turquoise	0.592716959586767	0.676135999860649	2.46871796970981e-07	3.78113852895932e-08	7.90615426792202	2.65462175038205e-15	0.430087668057113	0.354128378040081	0.000389650172945658	0.0100055134382324	4.41197648686177	1.02431239582204e-05	0.953606120889494	0.965625025588791	5.01393574835007e-34	6.43351648403751e-31	20.5280481100763	1.20936014956119e-93	-0.593063495500185	-0.502378366290533	2.41939372705209e-07	0.000147636489603421	-6.56173443487673	5.31854751446398e-11	0.348779145790958	0.406259697833017	0.00473513203595017	0.00280430825546189	4.18257896994267	2.88220854785894e-05	-0.371361260530309	-0.394638890641835	0.00251796890764889	0.00379016978377662	-4.25784888595279	2.06403387638222e-05	-0.337630736273615	-0.38554097689954	0.00636365151659119	0.00476340831077706	-3.98936077718802	6.62515907899545e-05	-0.0207419525462062	-0.131155577812045
ENSG00000233093	LINC00892	100128420	processed_transcript	1	turquoise	-0.412840571106376	-0.383836806127779	0.000698393822408716	0.00496829543838572	-4.46717723067225	7.92584651906933e-06	-0.295976168013466	-0.242420844098376	0.0175673625672609	0.0833520890606585	-2.93546772587001	0.00333045254928868	-0.52203612805617	-0.5531195971102	9.68591845338363e-06	2.11391650245892e-05	-6.33880935215344	2.31547540518178e-10	0.121670250562784	0.126696454160174	0.338192777509391	0.37077315259281	1.3177089587238	0.18760109441413	-0.469045244915569	-0.389766116409634	9.25103840748203e-05	0.00428708356983384	-4.89075342759313	1.00450734259956e-06	0.530137295045436	0.45299290352294	6.62845977255294e-06	0.000745859760939722	5.72914983904556	1.00935209537122e-08	0.257219335016579	0.273090704557133	0.0401830942996986	0.0501333514063333	2.86604002605622	0.00415641689973162	-0.0531205971919748	-0.0213290940713573
ENSG00000137496	IL18BP	10068	protein_coding	4	yellow	-0.180243132942667	-0.21302850740169	0.154091336007547	0.129445512293997	-2.09634429061308	0.0360516604522174	-0.108453523435258	-0.23492908207778	0.393632648397406	0.0936462027530964	-1.80322874418767	0.0713522979822657	-0.347060155171442	-0.376426840808291	0.00495933292690897	0.00595168371061526	-3.995523283595	6.45515122296806e-05	-0.446129183841181	-0.52713901162906	0.00022007687716132	5.94421443893622e-05	-5.60260614520948	2.1115264912764e-08	-0.966451779230239	-0.954533565221453	2.61982024844718e-38	6.13807807301034e-28	-20.7355218528279	1.65648609589961e-95	0.9363997450118	0.970314758319063	6.84941996796125e-30	1.73683561070304e-32	19.9978995734367	5.7441153846662e-89	0.850809214811284	0.860980354170333	5.56957254517735e-19	2.70938165850574e-16	13.4958479497967	1.65440675602261e-41	-0.262447069741448	-0.277918868806272
ENSG00000103489	XYLT1	64131	protein_coding	1	turquoise	-0.332611109990314	-0.256724484032611	0.00724500374660807	0.0661819662721782	-3.23811051256538	0.00120324190573586	-0.279291662175564	-0.0609782143812085	0.0254189812354508	0.667609593203674	-1.90273736454719	0.0570748238244445	-0.535493393490423	-0.569670911309663	5.13035693477713e-06	1.04454651102894e-05	-6.56367411820302	5.24978681998662e-11	-0.0617546637158538	-0.0689020595911267	0.62784422453696	0.627421602705921	-0.689330549778079	0.490615277249896	-0.71337853353677	-0.657661932851375	3.71852456338009e-11	1.17678479403027e-07	-8.92116014138711	4.61428824235627e-19	0.741237295114843	0.629091225472038	2.48417601498266e-12	5.88741357438445e-07	9.00685741119006	2.12045503417313e-19	0.539538686026677	0.64483049677016	4.21542605413935e-06	2.47572384973777e-07	7.19216521857893	6.37717926195459e-13	-0.27128904341604	-0.250987100778584
ENSG00000204614	TRIM40	135644	protein_coding	5	green	-0.195182484358952	-0.0711907650085216	0.122203248580747	0.616004038944612	-1.4574114616085	0.145002835120405	-0.126511951905189	-0.0563023394404353	0.319173507714074	0.691775172506696	-0.989992945696902	0.322177567040921	-0.260023453534538	-0.298245993356602	0.0379838938540323	0.0317502916302376	-3.01973513608151	0.00252995825310371	-0.271176380259622	-0.28756785156803	0.0302009792401438	0.0387191376750996	-3.02814391983081	0.0024606087050544	-0.648578400851816	-0.617938819205253	6.82663539498119e-09	1.05701030544206e-06	-7.91131534687786	2.54683487709093e-15	0.685624025811357	0.625147453259297	4.08385375797805e-10	7.26003044785936e-07	8.34203018498647	7.3025806194933e-17	0.471260130783069	0.526277908494803	8.47971382047018e-05	6.14262292614856e-05	5.773879871927	7.74666754682188e-09	-0.182310295495056	-0.0922162994147196
NA	ATP5F1D	NA	NA	1	turquoise	0.590194667968898	0.634897509810543	2.85732398792503e-07	4.30124845207178e-07	7.52264111778074	5.36806263046275e-14	0.359970876745967	0.346135554399141	0.00348199457891803	0.0119514583766747	3.90345848131451	9.48278236836044e-05	0.876282583400557	0.895524578109989	2.49414781796527e-21	3.27156523383029e-19	14.8152560309017	1.16743600414253e-49	-0.509795130443092	-0.322567391764735	1.68723465542829e-05	0.0196878478493179	-4.80415543455687	1.5540607178025e-06	0.370566962873595	0.543250304217025	0.00257650448914796	3.16251719863621e-05	5.21008292088743	1.88756250623108e-07	-0.329882129534063	-0.500361494757189	0.00776761205032282	0.000158510466988453	-4.65699176012083	3.20863281737325e-06	-0.483570994133005	-0.57786738569213	5.16935401791689e-05	7.26260806290083e-06	-6.23402072209163	4.54612906289522e-10	-0.0400466026786547	0.0500417519168977
ENSG00000146872	TLK2	11011	protein_coding	5	green	-0.335428155733977	-0.329302825278178	0.006738072501326	0.017134019666237	-3.65300224133076	0.000259191967984404	-0.224460355699149	-0.334021792122365	0.0745667379643279	0.0155175633990391	-3.00813049676902	0.00262860238364691	-0.621885030394484	-0.512785069975877	4.14060128435411e-08	0.000101587387438464	-6.88624475859255	5.7284398375224e-12	-0.140068071357668	-0.345054883174984	0.269631229430635	0.0122380179588571	-2.58412362510793	0.00976267939449897	-0.884970824260983	-0.890388700141778	2.98329701980873e-22	1.02025296523517e-18	-14.9040691151741	3.10104349169364e-50	0.856816579652375	0.921937334627334	1.71078050550643e-19	3.08095151321412e-22	15.1426193943695	8.47689827745589e-52	0.840246454796949	0.764726691763817	3.9348222014065e-18	4.14269690047416e-11	11.8413788275942	2.38499357858305e-32	-0.247101159464134	-0.170948093189686
ENSG00000006634	DBF4	10926	protein_coding	5	green	-0.236384310237133	-0.373410773836818	0.0600331836085936	0.00639824217110067	-3.30340577501738	0.000955180632396268	-0.249275658401008	-0.468850386638687	0.0469912586832388	0.000455233009843812	-3.96075631568437	7.47127478771994e-05	-0.199247107724005	-0.262009977176375	0.114466236170038	0.060603343079999	-2.46572779219462	0.0136735201852272	-0.310970487134805	-0.148625951512319	0.0123815171122413	0.293002496968091	-2.53937649687658	0.0111050245717323	-0.65948036141171	-0.402617316263692	3.10393413055852e-09	0.00308553294325863	-6.54291980753998	6.0329184483595e-11	0.738558889013029	0.466803449363553	3.27026415376932e-12	0.000485844163037347	7.80422754505654	5.98670909126814e-15	0.349778013493227	0.283259103905075	0.0046090064086219	0.041866907265152	3.48940605711961	0.000484095179215492	0.120178554759568	0.447407438103322
ENSG00000168454	TXNDC2	84203	protein_coding	5	green	-0.13772733342344	-0.127196535695206	0.277795593978684	0.36887227444612	-1.41118413106783	0.158190328036459	-0.154520437031751	-0.233695344426477	0.222791948431378	0.0954323645680332	-2.05775413973991	0.0396137403929785	-0.307774844688902	-0.335472443992736	0.0133592427150073	0.0150475773309441	-3.51593554515442	0.000438207353207027	-0.357832756381889	-0.482233563626362	0.00369571148057981	0.000294463154521637	-4.71401374890323	2.42884263859542e-06	-0.827774623734136	-0.869755538347163	3.32375575821028e-17	5.91342263378002e-17	-13.2360448539088	5.43357966310025e-40	0.879163930500874	0.937949344421744	1.25588621204692e-21	1.2000234147251e-24	16.2429695195349	2.50498953667066e-59	0.527215634488874	0.649482377390227	7.60869933722174e-06	1.89825253885939e-07	7.13628932857444	9.58840784723169e-13	-0.328479232191229	-0.283967979607441
ENSG00000104756	KCTD9	54793	protein_coding	81	salmon2	0.0628971142547903	0.387193442927798	0.621483423302654	0.00457185482130661	2.39313060975999	0.0167052931660383	-0.0112695922613129	0.166125817457981	0.929572594894205	0.239183731124234	0.775650248197572	0.437955522975144	0.121951383672803	0.459448677977722	0.337069394156947	0.000611798060655522	3.16545407131154	0.0015484110489781	-0.62371046543869	-0.815071685944514	3.68021469805149e-08	1.91598390450874e-13	-9.78012286645631	1.37044078732232e-22	-0.694015052876783	-0.446427001891194	2.0357935720359e-10	0.00090878749456448	-7.16526070335038	7.76386622804028e-13	0.72150697248468	0.412747673535525	1.74631675111902e-11	0.002359136289566	7.26560787307889	3.71364430793536e-13	0.396295140284925	0.445252280009035	0.00118815067364592	0.000941097600399133	4.72807792125141	2.26655207094713e-06	-0.251856244703293	-0.329541571141023
ENSG00000165282	PIGO	84720	protein_coding	62	coral2	0.271240029190918	0.273605723430238	0.0301607278589796	0.0496849755204688	2.9527482048541	0.00314958753895437	0.223711081346639	0.156766329313232	0.0755662644017843	0.267060664848178	2.05734570973628	0.0396529834043165	0.265566301786132	0.219274407736398	0.0339300148971612	0.118323866850156	2.62938847121307	0.0085538584678607	-0.79533807893503	-0.817652371803063	4.17123203114501e-15	1.39295991303594e-13	-11.7939137405853	4.19579545898122e-32	-0.661236284068354	-0.689912797946521	2.72563577587198e-09	1.5361148179205e-08	-8.66535964573187	4.50089882987485e-18	0.558661517588011	0.579870238775206	1.60767499867039e-06	6.63550071298872e-06	6.82395667473461	8.85666027704314e-12	0.750499936854772	0.770708129486518	9.34849673611122e-13	2.35096098945719e-11	10.5339001139086	6.02838510305281e-26	-0.430700247396204	-0.394062141727033
ENSG00000036549	ZZZ3	26009	protein_coding	1	turquoise	0.610384771815722	0.669618176313102	8.55349266221053e-08	5.69561949561493e-08	8.00077327443991	1.236402649865e-15	0.464928575683841	0.428090827179094	0.000108587612799767	0.00154611712688578	5.09160291185404	3.55049074650569e-07	0.955789952713967	0.950003677307398	1.16179508457412e-34	6.25169812819328e-27	19.7088853264165	1.80908037699328e-86	-0.648881802220782	-0.606685336255673	6.68138259927122e-09	1.86528421566977e-06	-7.82420977130843	5.10855625669262e-15	0.276628712545541	0.272115241638665	0.0269122363066213	0.0509916014380849	2.97713341198925	0.00290957368922196	-0.325775762358402	-0.284479907442918	0.00861605657016482	0.040954440602442	-3.34518284972291	0.000822283408842535	-0.279822288093903	-0.274063247615	0.0251299447682854	0.0492893946625849	-3.00693138487893	0.00263899322126452	-0.0693170090287912	-0.208634327781767
ENSG00000231721	LINC-PINT	378805	antisense_RNA	5	green	-0.366470427230515	-0.301166164080148	0.0028980996919809	0.0300375062647732	-3.69392165830714	0.000220821859566836	-0.297772319987749	-0.266046343587968	0.0168615787018386	0.0566028616328438	-3.0727331102352	0.00212108095985146	-0.618993899889121	-0.516177613019691	4.98275047886336e-08	8.96950550709641e-05	-6.88314168994465	5.8546741106478e-12	0.0111718926638111	-0.15757315506337	0.930181622613377	0.264575666609193	-0.732280339515833	0.463997476794503	-0.672456462970935	-0.696834685972908	1.16357278806798e-09	9.58688214695827e-09	-8.84452282962017	9.19202580126367e-19	0.713358645126139	0.70019895423033	3.72528885593353e-11	7.58721945069139e-09	9.31597670258536	1.20835598212615e-20	0.59400051740677	0.602325681448439	2.29062991452425e-07	2.31086689614578e-06	7.29132236845984	3.06927371615183e-13	-0.110613071684695	-0.0336923076875973
ENSG00000138629	UBL7	84993	protein_coding	82	palevioletred2	0.227910372901077	0.0429134484597087	0.0700996237466068	0.762598738592152	1.50633268323276	0.131981792042707	0.238314713080546	0.125011234281082	0.0579119836049299	0.377222195528286	1.98123518448044	0.0475649052108053	0.0837718557670914	0.0563346537547986	0.510458110668894	0.691607084573958	0.749489453471591	0.453562252959366	0.384054022256481	0.517592371379549	0.00173047109503272	8.51236488127773e-05	5.11909427902363	3.07006468570665e-07	0.639583178362788	0.686263206855591	1.2778252236347e-08	1.95940309740633e-08	8.42169330564224	3.71081429790332e-17	-0.584185367940216	-0.639935041922808	4.02775728201907e-07	3.25840256165151e-07	-7.51400054626485	5.73473449008014e-14	-0.545579424625734	-0.617226201636915	3.1287974513341e-06	1.09644062553866e-06	-7.01039531495582	2.37645698691709e-12	0.167203980169747	0.407215285137788
ENSG00000112218	GPR63	81491	protein_coding	1	turquoise	-0.448254402115062	-0.31687206732789	0.000203599493342629	0.0220920733907075	-4.32735299320005	1.50912002245093e-05	-0.38981682024921	-0.264279661599153	0.00145231878792498	0.0583267902506704	-3.64512212674663	0.000267264852249371	-0.421664626711705	-0.379830609001648	0.000520143903252941	0.00548064257117639	-4.50321503730166	6.69330967356067e-06	0.235961454623784	0.0544541555676972	0.0605061234994304	0.70141306986977	1.61154932016879	0.107060046563203	-0.204486610158382	-0.325052182622181	0.105054463005205	0.0187105271455122	-2.84124221352011	0.00449381669532529	0.166011783729979	0.300014496393105	0.189845231419338	0.0307035720319656	2.48062674441908	0.0131151627963996	0.338085503722066	0.42897037414461	0.00628866048972294	0.00150821172247798	4.25263072935557	2.11273805394186e-05	-0.137245512823614	-0.248783119829488
ENSG00000081237	PTPRC	5788	protein_coding	1	turquoise	-0.43971783410166	-0.292542178141043	0.000277463213449453	0.0353302750370775	-4.13404250492764	3.56437509188995e-05	-0.353568089161977	0.00216014175179942	0.00415701266848566	0.987873938256976	-2.04657601232189	0.0406997320906861	-0.776255857759434	-0.777683805011865	4.8595033097775e-14	1.18800610276884e-11	-10.964949923717	5.63317305933263e-28	0.77603706032145	0.630820973848401	4.99124422328649e-14	5.36542315495999e-07	9.47836410116343	2.58300600126797e-21	0.0657239496629903	-0.0991500374712319	0.605863398059311	0.484347875927135	-0.130920628654691	0.895838095830979	-0.013658370116975	0.119383147192108	0.914695085913077	0.39924098990218	0.523724734523259	0.60047000940728	-0.0504793942731981	0.0508841130481197	0.692010158912072	0.720161429821565	-0.0266559770906895	0.978734125835697	0.00432522752471035	-0.0362834098727181
ENSG00000122550	KLHL7	55975	protein_coding	53	palevioletred3	0.155935528870239	0.185511908908879	0.218532170350233	0.187942994757624	1.81377924457719	0.0697117191615285	0.102597218501862	0.0679288379639231	0.419820364769333	0.632303215477711	0.913422259022791	0.361020503152285	0.35270631879996	0.16671415332291	0.0042561879170217	0.237500541451079	2.89331980841922	0.00381192944454961	-0.38114249361929	-0.517952066840479	0.00188842049720527	8.39959245063539e-05	-5.10256091198116	3.35087843099971e-07	-0.0919262959418902	-0.432918433077502	0.470019195448418	0.00134808855634548	-2.83068641060946	0.00464482360286584	0.042157650506005	0.403512790632127	0.740824903695274	0.00301417719247046	2.37405234487287	0.0175940560525456	0.057488969975043	0.309807903322616	0.651830445780342	0.0254137802967787	1.9221028815783	0.0545928135705328	-0.210654317966819	-0.280776271726711
ENSG00000184058	TBX1	6899	protein_coding	6	red	-0.333443327568526	-0.257938568071707	0.00709188061595568	0.0648655882078472	-3.24982301561342	0.00115476851102862	-0.314165075137191	-0.309746765977421	0.0114665338162414	0.0254442621115658	-3.41174023810139	0.000645495934564337	-0.604328344848449	-0.337836574263571	1.23904934262537e-07	0.0143076882189901	-5.6553309259497	1.55546282126762e-08	0.0568198655317168	-0.38256935311062	0.655625764905768	0.00512564747604494	-1.6986296303752	0.0893889899144756	-0.627679688234905	-0.74172595647894	2.84065928153709e-08	3.16202840320758e-10	-8.87818772790013	6.79584754630553e-19	0.582840231946975	0.840720080343683	4.34539663933269e-07	6.32340661923429e-15	9.83044835349433	8.32473212516269e-23	0.699276401751466	0.59535818375462	1.29984107277759e-10	3.23313956409667e-06	8.25066135957709	1.57520329264519e-16	-0.0897258851760976	-0.147886193485189
ENSG00000036257	CUL3	8452	protein_coding	6	red	-0.248251632141502	-0.201722546929258	0.0479340262254783	0.151552076118687	-2.43433731093268	0.0149190848478444	-0.174458653813452	-0.122405410310063	0.167968433217461	0.387325232211991	-1.59649471212144	0.110378385419421	-0.313939562081711	-0.313837527921095	0.0115291470726743	0.0234711434459336	-3.43300362526161	0.000596934116366652	-0.140136522569767	-0.305697632002683	0.269394918275251	0.0275324879836098	-2.36437875330523	0.0180603379625603	-0.561857647968481	-0.671457379038848	1.36037778461328e-06	5.07907449455879e-08	-7.60551895087066	2.83762917837264e-14	0.491358032508225	0.597261855931641	3.74260704718333e-05	2.95199478479407e-06	6.43901542827732	1.20250978305304e-10	0.607089797642711	0.714910464992405	1.0474217031766e-07	2.62383082041524e-09	8.40715623095788	4.20071364057277e-17	-0.0354500100068275	-0.162638322231018
ENSG00000110042	DTX4	23220	protein_coding	6	red	-0.132329201834377	-0.174840547511725	0.297244201817068	0.215079002909357	-1.62440182232976	0.104290078415826	-0.194283267686914	-0.257891961311684	0.123967554212211	0.0649157323153646	-2.41489478332372	0.0157397556769696	-0.103710026412016	-0.137309203249772	0.414768797972429	0.331703188930217	-1.2704268614877	0.203932620021972	-0.0548570322246657	-0.251682419178643	0.666809279067992	0.0718788089689359	-1.59177895950553	0.11143437938917	-0.176610324867887	-0.419217599918205	0.162703400199001	0.0019788237213105	-3.22745620141176	0.00124896159868181	0.196627383205604	0.43720342052619	0.119408472694188	0.00119165795213235	3.45306086302773	0.000554263931995917	0.194630695779985	0.373316070476963	0.123283599355234	0.00641272483379464	3.05901408879598	0.00222066706293156	0.217743237224749	-0.0411762760101231
ENSG00000182870	GALNT9	50614	protein_coding	6	red	-0.131114526455621	-0.177285977206854	0.301739952361883	0.20863136444067	-1.63013768140094	0.103072401327715	-0.0663491981080651	-0.176605785697992	0.602431800645637	0.21041096448067	-1.2623453136271	0.206824557976822	-0.285766611401497	-0.290339872009669	0.0220772939324013	0.0367990675213134	-3.13133297897312	0.00174014735990524	-0.440523101946583	-0.472799499956267	0.00026957208957553	0.000401056335456582	-5.2012310139006	1.97972840389968e-07	-0.868712325610114	-0.805670866146904	1.39860800017902e-20	5.87666632056547e-13	-12.9657518838114	1.91344890458994e-38	0.800335483031031	0.785383285116767	2.10026727433656e-15	5.43287474651107e-12	11.4183435091203	3.38626609862938e-30	0.88364622524133	0.806984426571912	4.16873249319691e-22	5.04335842793897e-13	13.3428542874989	1.30370591768717e-40	-0.264997151962394	-0.242711135495486
ENSG00000145839	IL9	3578	protein_coding	6	red	-0.205274499201622	-0.199221664318141	0.103692572969823	0.156797842271632	-2.16900144594431	0.0300825741309527	-0.0916632162284292	-0.20209609248135	0.471296288060909	0.150779801010993	-1.53638051419872	0.124445082978314	-0.326326478715387	-0.356406225728831	0.0084977710409913	0.0095037265717193	-3.74968076854361	0.00017705982446512	-0.40664724385886	-0.463942818459769	0.000854804130681764	0.00053174260571563	-4.91459761330938	8.8964991299781e-07	-0.852134424961359	-0.867854974080505	4.31209215382914e-19	8.29829659533228e-17	-13.6586856314788	1.79188854931506e-42	0.804301052505168	0.815528963305901	1.20161696459018e-15	1.81140764259811e-13	11.900578854281	1.17529078490532e-32	0.883800373781905	0.88004750865094	4.01037350242582e-22	8.56702138102007e-18	14.6350546330578	1.67840815507858e-48	-0.298538872173129	-0.235713031547806
ENSG00000172725	CORO1B	57175	protein_coding	1	turquoise	0.255966526436539	0.427051571917086	0.0411991420290257	0.00159199980165076	3.73899531506277	0.000184757169822941	0.159497809095546	0.35906544719591	0.208062465939646	0.00894558539803339	2.77475684419702	0.00552429937249692	0.53688914366917	0.60094819533457	4.79555699801458e-06	2.47105899725464e-06	6.81255380701659	9.58811754911398e-12	0.0510847515460224	0.14006986936015	0.688504627866567	0.32197956318771	0.989659881295543	0.322340390469204	0.706112794288841	0.770539108916259	7.1511721631587e-11	2.38945526286729e-11	10.0044942881874	1.45633852156542e-23	-0.658692160355486	-0.725967235724654	3.28949135316378e-09	1.12988600082246e-09	-9.00205545214592	2.2153061543887e-19	-0.600203025366512	-0.666465958676666	1.58786648072695e-07	6.91852589633488e-08	-7.88283559641577	3.20034024775747e-15	0.268435570836304	0.0208195945771336
ENSG00000100575	TIMM9	26520	protein_coding	1	turquoise	0.633738584809017	0.692348193985305	1.8996451697368e-08	1.30326285987787e-08	8.42493958540543	3.60936434260842e-17	0.489885964171004	0.469432827948531	3.98061857131372e-05	0.00044684755270108	5.53053517207899	3.19255275038435e-08	0.957752893216954	0.956977865102164	2.9263757481068e-35	1.58695284795161e-28	20.2226234169173	6.19022070364029e-91	-0.586897073230495	-0.463176664073518	3.45264965317376e-07	0.00054468281160181	-6.25339767058972	4.01617750338374e-10	0.358071498596353	0.437352270373415	0.00367128444986102	0.00118652891023336	4.43084615873476	9.38640382086008e-06	-0.397138783800088	-0.448134527084635	0.0011571451943931	0.000863598678129834	-4.75165608879157	2.01757322181212e-06	-0.359250704409691	-0.41168095753579	0.00355272144237828	0.00242771405143914	-4.28178791764274	1.85397640216185e-05	-0.0132740962840029	-0.10300720691018
ENSG00000180340	FZD2	2535	protein_coding	1	turquoise	0.399017599712665	0.307623741811185	0.00109070048512617	0.0265219426016952	3.94186206758386	8.08514703422696e-05	0.345939336780532	0.230886522998791	0.00511051206188945	0.0995974870008686	3.18460969914802	0.00144949360772456	0.645637431257906	0.552269912893592	8.39863747225557e-09	2.18961556299897e-05	7.3830326336385	1.54724082989921e-13	-0.133238873340367	0.0386321819994702	0.293906089577617	0.78569115119655	-0.553022798784064	0.58024779871137	0.546855143991598	0.578342037229113	2.93571013871266e-06	7.10921457383134e-06	6.71779909170098	1.84489817210552e-11	-0.545523234576377	-0.538556900469669	3.13756932623511e-06	3.81344604388126e-05	-6.41799463552823	1.38081120663644e-10	-0.488734768958725	-0.497997796869674	4.17642820572736e-05	0.000172181252325465	-5.70859533974856	1.13912362805089e-08	-0.00447375224194577	-0.149557161451759
ENSG00000197355	UAP1L1	91373	protein_coding	5	green	-0.27945014746858	-0.3284861347718	0.0253323605227401	0.0174278290216725	-3.30407632139714	0.00095289886743682	-0.268917628121871	-0.427516512433221	0.0316588376538443	0.00157132478230279	-3.81928335125522	0.000133839950971807	-0.322139896963035	-0.373778351069854	0.00943362439376196	0.00634229975903629	-3.82385618506192	0.000131380566423917	-0.280860650950429	-0.376479787896225	0.0245723641718715	0.00594409397062464	-3.58670554593521	0.000334882110687896	-0.740833026699523	-0.773438725912501	2.58998738269039e-12	1.80492254984856e-11	-10.4464621498792	1.52093363939167e-25	0.844975679639829	0.901688091289182	1.66945733963573e-18	7.70836306977683e-20	14.3005523799702	2.1707964331661e-46	0.438028643279327	0.565417694609934	0.000294706429413523	1.25654328244835e-05	5.81947980059083	5.90310569640181e-09	-0.298313597279631	-0.14093643600766
ENSG00000158552	ZFAND2B	130617	protein_coding	1	turquoise	-0.601191150876877	-0.757462427947631	1.4967496681851e-07	8.06387724900781e-11	-8.82082836769974	1.1361605130636e-18	-0.440482426695626	-0.501923841660735	0.000269965708798571	0.000150025855785641	-5.3919744535361	6.96876771301927e-08	-0.854715547790527	-0.869279066117843	2.60071294579194e-19	6.44087561386517e-17	-13.7405801539491	5.80090829818314e-43	0.501276101214476	0.59888159638792	2.45204777194388e-05	2.73085732674547e-06	6.5248961419907	6.80486696184922e-11	-0.354209728124105	-0.173120321767802	0.00408450464655063	0.21969716290416	-2.93586876418092	0.00332615006913156	0.418270522538737	0.21246868969145	0.000583124150003324	0.130479515960722	3.55973890862451	0.000371223684102913	0.268740466056813	0.183971009662956	0.0317756306837862	0.191702095501691	2.46439969519926	0.0137242970968801	0.16900273751034	0.39585238368925
ENSG00000198542	ITGBL1	9358	protein_coding	3	brown	-0.148898977836694	-0.224249554683471	0.24028527717146	0.109997260564032	-1.97587517633829	0.0481689163309396	-0.0296650850775917	-0.142773188749462	0.815998671865996	0.312634634416621	-0.883993350021178	0.376699802638812	-0.122431313812546	-0.179225962986977	0.335157050325774	0.203613915526133	-1.59101985078715	0.111605108415265	0.332951455470644	0.343095598917359	0.00718203590028812	0.0127726233037142	3.715233139327	0.000203016423844543	0.26778414077363	0.202795466347897	0.0324123229380002	0.149341728309102	2.55644459971413	0.0105747908489506	-0.251686193117502	-0.155611885127966	0.0448319714281609	0.270643302412759	-2.21652961367736	0.0266552520602242	-0.266667285375191	-0.217042179445008	0.0331693523111624	0.122211987076586	-2.6242668075941	0.00868357323791188	0.513432422281791	0.404532829049374
ENSG00000178568	ERBB4	2066	protein_coding	0	grey	-0.0567697394660126	0.0120855034590243	0.655910442986741	0.932234096102604	-0.255990285967279	0.797958338142783	-0.0450321701495757	-0.0599100590600563	0.723836326451686	0.673101674693468	-0.550807655030076	0.581765535997108	-0.0501091435665508	-0.0500393986983783	0.694157406870657	0.724621975871591	-0.52963590294098	0.596364396538323	0.0722519266969485	0.111668862744922	0.570465848961111	0.430608786315848	0.963666592704514	0.335213108398481	0.0616257798807879	0.0879216542396511	0.628563516191284	0.535388167230579	0.784299480612698	0.432864404170218	-0.0448144843158978	-0.086242538767839	0.725118346418125	0.543240348541797	-0.68197030614832	0.495257727187433	-0.0450448984633542	-0.0963343904790041	0.723761388773658	0.496901588108593	-0.734139541732288	0.46286369626263	0.137008647523866	0.141908387105906
ENSG00000198754	OXCT2	64064	protein_coding	3	brown	0.103202330877969	-0.0941146067259663	0.417069108214271	0.506915816280771	0.104689546061427	0.916622157411383	0.154827847747148	-0.274278714191774	0.221861672754744	0.0491039891402707	-0.538389872761218	0.590307916534084	0.207331256112492	0.0418480724167831	0.100201889916603	0.768326933029987	1.38071508269985	0.167366581934163	-0.35455890345909	-0.205970579554374	0.0040455186079184	0.142940399485342	-3.10848271968428	0.00188050642557395	-0.187066165878406	-0.198697827844573	0.138837333842222	0.1579133287954	-2.06083356581999	0.0393189210232691	0.160840949612239	0.212524274360851	0.204208566084959	0.130376572083643	1.98243672582826	0.0474303825838584	0.192901760062434	0.189890460759016	0.12671582740922	0.17754982086092	2.04877673261544	0.0404839519503627	-0.0712875805215549	-0.05179235264985
ENSG00000125831	CST11	140880	protein_coding	5	green	-0.256694537272326	-0.0708927561550642	0.0406061613930786	0.617485687283561	-1.81696804580403	0.069222006302025	-0.208399686730058	-0.161797407541062	0.0984250081081592	0.251817812851153	-1.99372922461452	0.0461816538041438	-0.229631828834154	-0.191949988178718	0.0679522052302359	0.172807395263231	-2.27355241946674	0.0229929110072864	-0.366335325676007	-0.339668532832764	0.00290928902655219	0.0137559546490523	-3.90763373282223	9.3204454585263e-05	-0.748659598546769	-0.575954444166778	1.13902016753415e-12	7.91243172309792e-06	-8.68210394799332	3.88514099433773e-18	0.823128478071608	0.59387760277292	7.04827265456343e-17	3.46878881474037e-06	9.91265498864433	3.66767846593492e-23	0.447268695312272	0.442957043034306	0.000211096032806021	0.001007218816747	5.05917611618936	4.21071828381906e-07	-0.138882676053347	-0.132078548590366
ENSG00000100146	SOX10	6663	protein_coding	0	grey	0.168845005023205	0.0418526453085179	0.182290365698789	0.768302319543158	1.15856428776683	0.246633832790937	0.0935063091793894	-0.112708889973819	0.46238857142754	0.426300771837291	-0.043802650997732	0.965061713923669	0.146358012139048	0.124086206799366	0.248494330225848	0.380790437890882	1.44442646178467	0.148619051666786	-0.0626089703439374	0.0650818687857498	0.623085141313078	0.646672256687307	-0.0231785930232798	0.981507814312835	0.0581836655076583	0.167679167738111	0.647899257405471	0.234757302308402	1.17070789291961	0.241716211520586	-0.0612665661645461	-0.15281019380628	0.6305700773892	0.279470208985826	-1.11162838681774	0.266297962115739	-0.132849921763289	-0.211441671316085	0.29533036471802	0.132392593327137	-1.81747531313658	0.0691443650019054	0.0586602305879844	-0.062905298797895
ENSG00000134323	MYCN	4613	protein_coding	6	red	-0.168566026621592	-0.319831367259439	0.183024465684448	0.020813642118232	-2.60487620418611	0.00919074608193892	-0.0338391130936628	-0.24880070104943	0.79066021948838	0.0753056050260074	-1.45915001172239	0.14452382380853	-0.282007168433395	-0.370345432370538	0.0239688887512927	0.00688176839267794	-3.55799644816829	0.000373694365534022	-0.304402349066238	-0.27734519093873	0.0144625693876484	0.0465263001779162	-3.17432568242466	0.00150185070929652	-0.667517090922848	-0.666910271164648	1.70011918446332e-09	6.73237007298728e-08	-8.51480503397234	1.66870815049299e-17	0.582020461149581	0.55439284751294	4.55037828352867e-07	2.00499135737546e-05	6.82892484486068	8.55533765488603e-12	0.807128784656789	0.761441042804706	8.00649208384543e-16	5.61539358196563e-11	11.2270356885994	3.00387862489826e-29	0.0411511904072078	0.180610934420952
ENSG00000152954	NRSN1	140767	protein_coding	5	green	-0.300488209925875	-0.106610655596643	0.0158405486924424	0.451906880248457	-2.26140647183968	0.0237340983742057	-0.31570162714282	-0.116090085549394	0.0110476974693341	0.41246477632628	-2.40299024722271	0.0162616211179678	-0.24920971670647	-0.138747372399723	0.0470515058350471	0.326614929896929	-2.1156265574267	0.0343765813061116	-0.188818070193657	-0.247824177229072	0.135110268125638	0.0764957345871086	-2.32952883550486	0.0198310672349217	-0.520363516353697	-0.40497896094824	1.04623139952438e-05	0.00290049272543648	-5.35965086051383	8.33829393704539e-08	0.570842484540938	0.454850340246737	8.42608873688419e-07	0.000704809825793663	6.06620269043955	1.30969827266789e-09	0.376874289075757	0.355575125395305	0.00214334455286749	0.00968422926952604	4.06618269467224	4.77894771430294e-05	-0.371326467025473	-0.436815251200299
ENSG00000106178	CCL24	6369	protein_coding	32	violet	-0.0933667422929224	-0.178345772793394	0.463059878166279	0.205879721216299	-1.42273049470335	0.154814296956782	-0.100885744755654	-0.204492824959408	0.427658001756894	0.14589381159046	-1.60071044764777	0.109441066063415	-0.370263453144199	-0.330292111701389	0.00259919009152335	0.0167837699721564	-3.88012849259118	0.000104401296647528	0.0490062648817837	-0.294754343605012	0.700567637723477	0.033904075303168	-1.24575109141813	0.212855790240582	-0.340955868682653	-0.648375547568087	0.00583299351460028	2.0229107902363e-07	-5.83997831521201	5.22076171829866e-09	0.365577662998229	0.709851048360984	0.00297275547548427	3.80819343087161e-09	6.5685918144778	5.07933098606652e-11	0.316998664865854	0.521041283808971	0.0107045324563894	7.48591809614673e-05	4.71677573335111	2.39611560025264e-06	-0.128258071599891	-0.0863682551348654
ENSG00000162643	WDR63	126820	protein_coding	5	green	-0.061421407349044	-0.0984684232511355	0.629704810330836	0.487371508168079	-0.836353641829556	0.402955984111653	-0.172688763562204	-0.175932095317919	0.172391961832058	0.212184026745219	-1.86013137646005	0.062866940987416	-0.164150686852269	-0.175651220158029	0.194928804550263	0.212926334902549	-1.80975608688429	0.0703336205361196	0.0335705785301795	-0.194991528296652	0.792284180235791	0.165972694853837	-0.800620600281833	0.423351321115054	-0.136325524712106	-0.392441068286355	0.282762837325026	0.00400764102023475	-2.83719481020424	0.00455118336034654	0.124927620471625	0.393524206518609	0.325320449830454	0.00389913092560372	2.77903637878795	0.00545204188784699	0.14959764309919	0.33965959174113	0.238061173915863	0.0137586025666327	2.60776106186045	0.00911365457697428	-0.00123002473898724	0.0234298637280266
ENSG00000100427	MLC1	23209	protein_coding	5	green	-0.231157480921539	-0.224758961833575	0.0660934523938731	0.109170704480201	-2.45403157450306	0.0141264577111293	-0.248418638160647	-0.307817726752935	0.0477792228779065	0.0264219117633316	-3.00335529512486	0.00267020498025792	-0.201423112183433	-0.212929330831698	0.110481786520034	0.129628243901727	-2.21821226333936	0.0265403629758022	-0.391049810583777	-0.316231034004407	0.00139830501974434	0.0223775582838201	-3.9369714142583	8.25164321179485e-05	-0.772720853643752	-0.543112457441001	7.45934742917641e-14	3.18007658322445e-05	-8.76114837582484	1.93271204210947e-18	0.846864521039933	0.62815207338104	1.17592180790156e-18	6.19032059879822e-07	10.6234383687423	2.31860200506878e-26	0.431694222208865	0.425815245914656	0.000368447864102531	0.00164816277321299	4.84604911110382	1.25944352208552e-06	-0.0203847885291597	0.0179431962150565
ENSG00000212864	RNF208	727800	protein_coding	45	darkorange2	0.0709748284425428	-0.160982249651157	0.577314702356571	0.254246720819684	-0.416137893134497	0.677309103111499	-0.0660532656314315	-0.298218187758866	0.604054924466431	0.0317669827799596	-1.9061188647379	0.0566347856820664	-0.0289452937176802	-0.231620166294857	0.820387989352562	0.0984962637319232	-1.34070961575121	0.180014751344387	-0.0556183860722458	-0.475576384954058	0.662462611647987	0.000366532441676556	-2.89625041979834	0.00377650907017566	-0.0655757093273407	-0.751607806732842	0.606678246494075	1.3565755174897e-10	-5.24883597336039	1.53063282945657e-07	0.0854421390247333	0.84357931202893	0.502033053513137	4.16614810189112e-15	6.64417230019506	3.04925708120963e-11	0.0688567006952417	0.54694703082783	0.588756375638014	2.72363823578339e-05	3.45405941411523	0.000552215702822986	-0.061408847165786	-0.211983670169111
ENSG00000140992	PDPK1	5170	protein_coding	5	green	-0.26175448618966	-0.178742533456572	0.0366768287348314	0.204856182199303	-2.3955279376594	0.0165964494053181	0.0113966481468737	0.086800984772275	0.928780629802986	0.540622684058461	0.498556467308998	0.61809187961866	-0.349150505302362	-0.37802233017646	0.00468788953098536	0.0057266569446221	-4.0180676276178	5.86773584738182e-05	0.126435870535542	-0.0669154968894737	0.319466984438788	0.63740262642049	0.372674524931178	0.709390698913038	-0.247551693779577	-0.467913878078822	0.0485873010670307	0.000469014779162858	-3.9445278951942	7.995734609899e-05	0.188302327136122	0.435943416085992	0.136199557328262	0.00123587669298353	3.39714198981591	0.000680936243810692	0.380232684357465	0.505627844918818	0.00194036033146004	0.000131540701440383	5.01314389567617	5.35478208712623e-07	-0.228143957858848	-0.34754689663848
ENSG00000203875	SNHG5	NA	processed_transcript	1	turquoise	0.491397869143437	0.511174600036459	3.73635309550699e-05	0.000107723080004257	5.81650187999035	6.00918672098919e-09	0.384776189998341	0.447710926255321	0.00169317551205975	0.000874616574865539	4.66775332801303	3.04511177833602e-06	0.589865736792627	0.613782880404294	2.91205233770015e-07	1.30704397036121e-06	7.34677995204848	2.03038714048168e-13	-0.0412655890345812	0.103754287151632	0.746122644648307	0.464184319438271	0.290757445723329	0.771236833244428	0.644744181775798	0.716472226258515	8.94032846487052e-09	2.33504519063429e-09	8.76809586013369	1.81713099537339e-18	-0.658758421047899	-0.725205475801724	3.27349583603795e-09	1.19896448747114e-09	-8.99466365126168	2.3695664729218e-19	-0.620429649932657	-0.697225026945464	4.54612414578541e-08	9.33169876698848e-09	-8.34994510341238	6.82947013787835e-17	0.0576783703105848	-0.036522264167386
ENSG00000112308	C6orf62	81688	protein_coding	3	brown	-0.285838377880799	-0.350399592767281	0.0220424534428384	0.0108763282440149	-3.46657719896825	0.000527130337976266	0.00857508641315059	0.029912388759559	0.946382811057367	0.8332736626295	0.197351805491425	0.843552241497855	-0.639177623814422	-0.534984328562737	1.31382649408402e-08	4.38919425962761e-05	-7.19909510315913	6.0613464778146e-13	0.65817162044663	0.756222200020246	3.41775691088501e-09	9.01414027913277e-11	9.33285894867099	1.03052926729519e-20	0.138058462139474	0.307389555895261	0.27663077095786	0.0266431259767013	2.36191733258096	0.0181806958212399	-0.205424276210299	-0.424845646886274	0.103435234208662	0.00169343846090785	-3.42821329713976	0.000607567898492982	0.106919114248184	-0.13309810726814	0.40039901403687	0.346885911369163	-0.0718780341336636	0.942698971047338	0.0275135506879877	0.230069849735768
ENSG00000229988	HBBP1	NA	transcribed_unprocessed_pseudogene	6	red	-0.203613775774782	-0.265880400516002	0.106579309603488	0.0567630186060856	-2.5118699187884	0.0120093347031981	-0.128155667798078	-0.285207393252528	0.312875083740352	0.0404185075385339	-2.18419322841687	0.02894805231018	-0.389957446327514	-0.419197094816108	0.00144606501004154	0.00197993730490551	-4.52611387930347	6.00782140824181e-06	-0.370137627833533	-0.493267386420773	0.00260864692000372	0.000202817749797322	-4.86538216642117	1.14235854697371e-06	-0.872337850197082	-0.957640408588767	6.20924849598361e-21	1.08504129064456e-28	-17.0595216260622	2.96977163863568e-65	0.809564470936965	0.926968004737887	5.61338609834872e-16	6.18803872410394e-23	14.450001594672	2.50680057217154e-47	0.920825840531902	0.9027530346033	4.81749883367578e-27	5.94702723419905e-20	16.3119202453786	8.11994536252262e-60	-0.31081116495883	-0.201588825134844
ENSG00000120907	ADRA1A	148	protein_coding	5	green	-0.169771691412481	-0.0760710021431132	0.179867188631938	0.591959491574366	-1.33558183295143	0.181685991379276	-0.121294179243653	-0.0695846861360495	0.33969918840203	0.624006989654124	-1.02716549162312	0.30434254430946	-0.17264959664371	-0.314197660211542	0.172490804766302	0.0233037817458228	-2.59697838443364	0.00940478422857604	-0.292095965411205	-0.203178177343052	0.0191786995253949	0.148559096065449	-2.70532328422592	0.00682379443707538	-0.568616058657508	-0.525521062545601	9.50058252660861e-07	6.32200750711417e-05	-6.51353932789624	7.34003761281865e-11	0.630914784427318	0.526420445300971	2.29395474508069e-08	6.10936663594049e-05	7.06238563204084	1.63668011265722e-12	0.357366730831112	0.444207920664925	0.00374380871873304	0.000970684289913872	4.46889077966398	7.86262629549478e-06	-0.182848038491646	-0.160410265567876
ENSG00000117650	NEK2	4751	protein_coding	1	turquoise	0.573421934153673	0.57077760443042	7.32413347968946e-07	9.95092643785101e-06	6.87693560712432	6.11537353929262e-12	0.416774022744035	0.296953533653074	0.00061303102406013	0.0325338764886205	4.00174682782526	6.28765568626078e-05	0.829992033903192	0.773974894952016	2.30344393431062e-17	1.71290362773533e-11	11.7659507984613	5.84639507331172e-32	-0.837378314254457	-0.816646443919009	6.53000037770751e-18	1.57820667508525e-13	-12.4833192339534	9.20670359379849e-36	-0.0948417625536056	-0.142303704251321	0.455991993688176	0.314245007455997	-1.2460290344078	0.212753736081453	0.0126458091271032	0.0780928080259543	0.920998139429073	0.582122190112962	0.461673342752001	0.644315590271019	0.109823629616015	0.154388538096374	0.38764829383944	0.274474473269513	1.39211362815411	0.163887992027272	-0.142202452503019	-0.19566303216976
[truncated: 20,473 more rows]
[truncated: 124 more columns]
